# Supplementary material for: Drug discovery using clinical outcome-based Connectivity Mapping: application to ovarian cancer
Source: BMC Genomics. 2016 Oct 19;17:811. doi: 10.1186/s12864-016-3149-5 (PMC5069875; doi:10.1186/s12864-016-3149-5)
Supplement: Additional file 14: Table S1. — DGE and CMAP results. (XLSX 489 kb) [file 12864_2016_3149_MOESM14_ESM.xlsx]

## Sheet: TCGA_DGE_nocov_p<0.01
gene_name	coef	exp_coef	se_coef	z_score	pval
A_24_P782020	-0.537626	0.584133	0.113194	-4.74958	2.03835e-06
VIRS_10005032	-0.605131	0.546003	0.133114	-4.54595	5.46886e-06
A_23_P304464	0.525835	1.69187	0.121793	4.31746	1.57836e-05
A_24_P913156	-0.444679	0.64103	0.105497	-4.2151	2.49662e-05
A_23_P103871	0.282143	1.32597	0.0684044	4.12463	3.7133e-05
A_23_P28264	-0.464008	0.628759	0.113448	-4.09006	4.31268e-05
A_24_P683013	0.235638	1.26572	0.0583098	4.04113	5.31933e-05
A_23_P256579	0.390417	1.4776	0.0968466	4.03129	5.54704e-05
A_23_P151135	-0.297979	0.742317	0.0745378	-3.99769	6.39641e-05
A_24_P131751	0.400765	1.49297	0.101722	3.93982	8.15414e-05
A_32_P337442	0.25189	1.28645	0.0640337	3.93371	8.36444e-05
VIRS_10001797	0.443578	1.55827	0.1132	3.91853	8.90889e-05
A_23_P400449	0.289877	1.33626	0.0743913	3.89665	9.75306e-05
A_23_P130344	-0.267711	0.765129	0.0689536	-3.88247	0.0001034
A_23_P28263	-0.429277	0.65098	0.111555	-3.84811	0.000119033
A_23_P100001	-0.271468	0.76226	0.070583	-3.84608	0.000120022
A_23_P354855	0.328377	1.38871	0.086012	3.81781	0.000134643
A_23_P141076	-0.319147	0.726769	0.0836102	-3.81708	0.000135041
A_24_P62469	-0.302482	0.738982	0.0795032	-3.80465	0.000142003
A_23_P204133	-0.261697	0.769744	0.0689318	-3.79647	0.000146772
A_32_P228181	0.172367	1.18811	0.045758	3.76692	0.000165276
A_24_P280333	-0.275401	0.759267	0.0733614	-3.75403	0.000174012
VIRS_10004647	0.380893	1.46359	0.101765	3.74285	0.000181946
A_24_P33989	0.185172	1.20343	0.0495397	3.73785	0.000185598
A_32_P74847	0.431029	1.53884	0.115576	3.7294	0.000191937
A_23_P123332	0.228518	1.25674	0.0613896	3.72242	0.000197325
A_24_P668974	0.39678	1.48703	0.106749	3.71695	0.000201646
A_24_P222213	-0.335207	0.71519	0.0908487	-3.68973	0.000224496
A_23_P68088	-0.455978	0.633828	0.124061	-3.67544	0.00023744
A_24_P240166	0.207405	1.23048	0.0564618	3.67337	0.000239376
A_23_P108948	-0.323281	0.723771	0.0880399	-3.67198	0.000240681
A_23_P615	0.655561	1.92622	0.178717	3.66814	0.00024432
A_24_P930613	-0.39215	0.675603	0.107459	-3.6493	0.000262956
NM_000716_2_439	0.256758	1.29273	0.070527	3.64056	0.000272044
A_24_P25794	0.328535	1.38893	0.0902636	3.63973	0.000272923
A_23_P83088	0.179263	1.19634	0.0494407	3.62581	0.000288056
A_32_P21255	0.383399	1.46726	0.105963	3.61824	0.000296613
VIRS_10006011	-0.351829	0.703401	0.0975416	-3.60696	0.000309804
A_24_P520935	-0.274632	0.759851	0.0761898	-3.60458	0.000312656
A_23_P331254	0.610733	1.84178	0.169772	3.59737	0.00032145
AK055716_1_1481	0.188697	1.20767	0.0526618	3.58318	0.00033944
A_24_P683011	0.178817	1.1958	0.0499183	3.58219	0.000340732
A_23_P346389	0.385141	1.46982	0.107582	3.57999	0.000343605
A_23_P329361	-0.564924	0.568403	0.157952	-3.57655	0.000348157
A_24_P94222	0.418752	1.52006	0.117507	3.56363	0.00036576
A_23_P43407	0.34838	1.41677	0.0979691	3.55602	0.00037652
A_23_P68087	-0.451163	0.636887	0.126895	-3.55541	0.000377397
VIRS_10003644	0.234845	1.26471	0.0661375	3.55085	0.000383982
A_24_P305785	0.272138	1.31277	0.0766619	3.54985	0.000385445
A_23_P204130	-0.229678	0.794789	0.0647558	-3.54684	0.000389885
VIRS_20002315	0.276759	1.31885	0.0780793	3.54458	0.000393232
A_23_P157168	-0.412768	0.661815	0.11671	-3.5367	0.000405167
A_24_P930717	-0.355574	0.700771	0.100592	-3.53483	0.000408044
A_23_P131665	-0.471814	0.623869	0.133569	-3.53236	0.000411875
A_23_P67008	0.171819	1.18746	0.0486521	3.53158	0.00041308
A_24_P13401	0.389899	1.47683	0.110717	3.5216	0.000428959
A_23_P319598	0.254354	1.28963	0.0725492	3.50595	0.000454982
A_32_P136064	-0.302811	0.738739	0.0864857	-3.50128	0.000463023
A_32_P56320	-0.285844	0.75138	0.0816818	-3.49949	0.000466154
A_23_P166742	0.39471	1.48395	0.113141	3.48867	0.000485438
A_23_P100002	-0.268558	0.764481	0.077308	-3.47388	0.000512997
A_23_P166743	0.395702	1.48543	0.114021	3.47044	0.000519598
A_23_P83094	0.196205	1.21678	0.0565376	3.47034	0.000519798
A_23_P130343	-0.22753	0.796498	0.0655758	-3.46973	0.000520984
A_23_P79663	-0.423808	0.65455	0.122191	-3.46841	0.000523549
A_23_P70448	0.127414	1.13589	0.0367423	3.46778	0.000524777
A_24_P157606	-0.5148	0.59762	0.148529	-3.46599	0.000528279
A_24_P107312	0.211589	1.23564	0.0610506	3.4658	0.000528648
A_23_P502241	-0.349236	0.705227	0.100862	-3.46251	0.000535157
A_24_P668971	0.409816	1.50654	0.118399	3.46132	0.000537539
A_32_P180111	-0.365834	0.693618	0.105728	-3.46013	0.000539906
A_23_P130347	-0.23942	0.787085	0.0692279	-3.45843	0.000543343
A_23_P31306	-0.268578	0.764466	0.0778338	-3.45066	0.000559227
A_24_P928713	-0.411892	0.662396	0.119392	-3.44992	0.000560758
VIRS_10006175	0.296243	1.3448	0.0859492	3.44672	0.000567443
A_23_P154050	0.586607	1.79788	0.170245	3.44566	0.000569657
A_24_P90093	0.331157	1.39258	0.0962282	3.44137	0.000578784
VIRS_10007824	0.650759	1.91699	0.189146	3.44052	0.000580601
VIRS_10002146	-0.34298	0.709652	0.0997826	-3.43728	0.000587597
A_23_P79213	-0.272604	0.761394	0.0793182	-3.43684	0.000588546
A_24_P132703	0.179807	1.19699	0.0523944	3.43179	0.000599604
NM_001633_1_455	0.234088	1.26376	0.0682124	3.43175	0.000599699
A_23_P113513	0.242771	1.27478	0.0707627	3.43077	0.000601865
A_23_P404821	-0.329218	0.719486	0.0961266	-3.42483	0.000615177
A_23_P2216	0.432631	1.54131	0.126467	3.4209	0.000624141
A_23_P12272	0.476157	1.60988	0.139322	3.41767	0.000631606
A_23_P350004	0.266448	1.30532	0.0779895	3.41645	0.000634423
A_24_P933984	0.259237	1.29594	0.0761542	3.40411	0.000663798
A_32_P37773	0.334552	1.39731	0.0983267	3.40246	0.000667831
A_23_P46457	0.391649	1.47942	0.115213	3.39934	0.000675481
VIRS_20001563	0.331564	1.39315	0.0977547	3.39179	0.000694364
A_32_P179546	-0.397993	0.671667	0.11765	-3.38285	0.000717383
A_24_P77976	0.193127	1.21304	0.0571293	3.38053	0.000723456
A_32_P30684	0.41556	1.51522	0.122941	3.38016	0.000724435
A_24_P377283	-0.349519	0.705027	0.103405	-3.3801	0.000724601
A_23_P44474	0.142835	1.15354	0.0422997	3.37674	0.000733494
A_32_P206050	-0.359705	0.697882	0.106535	-3.37641	0.000734387
A_23_P162616	0.198491	1.21956	0.0588423	3.37327	0.000742805
A_24_P227141	-0.223433	0.799768	0.0663086	-3.36959	0.000752792
A_23_P123336	0.227687	1.25569	0.0675803	3.36914	0.000754043
A_32_P96565	0.411013	1.50834	0.122155	3.36467	0.000766344
A_24_P62476	-0.332159	0.717374	0.0987533	-3.36352	0.000769558
A_32_P52632	-0.348592	0.705681	0.103671	-3.36249	0.000772428
A_24_P48408	-0.384514	0.680782	0.11437	-3.362	0.000773793
A_23_P141074	-0.20824	0.812012	0.0619705	-3.3603	0.000778566
A_24_P48416	-0.406028	0.666292	0.120862	-3.35942	0.000781056
A_23_P319590	0.186192	1.20465	0.0554753	3.3563	0.000789916
NKI_AB032973	-0.342084	0.710288	0.101927	-3.35618	0.000790266
A_23_P72340	0.652284	1.91992	0.194539	3.35297	0.000799492
A_23_P130352	-0.219586	0.802851	0.0657461	-3.33992	0.000838033
A_23_P320730	0.219916	1.24597	0.0658761	3.33832	0.000842872
A_24_P289607	-0.220903	0.801795	0.0661896	-3.33743	0.00084558
A_23_P39703	0.481925	1.61919	0.144473	3.33575	0.000850702
A_32_P206914	-0.354474	0.701542	0.10647	-3.32932	0.000870568
VIRS_10005939	0.294994	1.34312	0.0886268	3.32849	0.000873173
VIRS_10008832	0.666195	1.94681	0.20028	3.32632	0.000880001
A_32_P161463	-0.379521	0.684189	0.114155	-3.3246	0.000885442
AJ000503_1_3155	0.363291	1.43805	0.109334	3.32276	0.00089131
A_32_P214560	0.157224	1.17026	0.0474132	3.31605	0.000912992
A_24_P305784	0.247542	1.28087	0.0747639	3.31098	0.000929709
A_32_P209489	-0.387002	0.67909	0.116903	-3.31047	0.00093141
VIRS_10003374	-0.311933	0.732031	0.0942626	-3.30919	0.000935657
A_24_P683012	0.176388	1.1929	0.0533216	3.30801	0.000939631
A_24_P380022	0.235525	1.26557	0.0712305	3.30652	0.000944634
A_24_P923676	-0.187051	0.829401	0.0566736	-3.3005	0.000965144
A_32_P27144	-0.375439	0.686987	0.113797	-3.29922	0.000969553
A_32_P157192	0.402281	1.49523	0.122064	3.29566	0.000981898
A_24_P174363	0.318284	1.37477	0.0966429	3.2934	0.000989824
A_23_P29936	0.218995	1.24483	0.0665081	3.29275	0.000992112
A_32_P113682	0.459098	1.58265	0.139427	3.29275	0.000992115
A_32_P60013	0.233032	1.26242	0.0707937	3.2917	0.000995835
A_23_P29058	-0.276982	0.758068	0.084232	-3.28832	0.00100787
A_23_P134395	-0.477477	0.620347	0.145739	-3.27624	0.00105201
A_23_P165196	0.361074	1.43487	0.110305	3.27341	0.00106258
VIRS_10004389	0.532879	1.70383	0.162827	3.27268	0.00106533
A_24_P400608	-0.504935	0.603545	0.154517	-3.26782	0.0010838
A_23_P97196	0.385993	1.47107	0.118306	3.26268	0.00110366
A_32_P207789	-0.164803	0.848061	0.050547	-3.26038	0.00111261
A_24_P945276	-0.335587	0.714918	0.102957	-3.25948	0.00111615
A_23_P206090	-0.204319	0.815202	0.0627078	-3.25827	0.00112095
A_24_P192262	-0.387431	0.678799	0.118939	-3.25738	0.00112447
VIRS_10002425	0.473893	1.60624	0.145546	3.25596	0.00113009
A_23_P143908	0.214787	1.2396	0.0660376	3.2525	0.00114394
A_24_P270044	0.360924	1.43465	0.111053	3.25	0.00115404
A_23_P114652	0.362433	1.43682	0.111526	3.24977	0.00115497
A_23_P155081	0.164632	1.17896	0.0507724	3.24255	0.00118465
A_24_P410562	-0.262622	0.769033	0.0810313	-3.24099	0.00119115
A_24_P332409	-0.201373	0.817607	0.0621599	-3.2396	0.001197
A_23_P17975	0.312756	1.36719	0.0965657	3.2388	0.00120036
A_32_P3556	-0.449791	0.637761	0.138887	-3.23855	0.00120139
A_32_P125832	0.168508	1.18354	0.0521286	3.23254	0.00122696
A_23_P42929	0.453877	1.5744	0.140574	3.22875	0.00124332
A_23_P168419	-0.324537	0.722862	0.100548	-3.22769	0.00124795
A_32_P934840	0.251221	1.28559	0.0778487	3.22704	0.00125079
A_24_P112061	-0.302758	0.738778	0.0938485	-3.22603	0.00125518
A_23_P95762	-0.345548	0.707833	0.107159	-3.22463	0.00126137
A_24_P55496	0.189223	1.20831	0.0586833	3.22448	0.00126202
NM_031281_1_4797	-0.324758	0.722702	0.100724	-3.22425	0.00126305
A_23_P302100	0.251319	1.28572	0.0779906	3.22243	0.00127109
A_23_P133408	-0.354517	0.701512	0.110023	-3.22222	0.00127201
A_24_P695223	-0.353659	0.702114	0.109835	-3.21992	0.00128225
A_24_P114601	0.220026	1.24611	0.0684034	3.21659	0.00129722
A_23_P106674	-0.271979	0.76187	0.0845574	-3.2165	0.00129765
A_23_P79591	0.226351	1.25402	0.0704363	3.21355	0.00131103
A_32_P82204	-0.265392	0.766906	0.0825926	-3.21326	0.00131237
A_23_P50231	0.26988	1.30981	0.0840136	3.21234	0.00131658
VIRS_10002220	0.561775	1.75378	0.175116	3.20802	0.00133654
A_24_P245379	0.146356	1.15761	0.0456403	3.20674	0.00134249
A_24_P237903	0.190009	1.20926	0.0592611	3.2063	0.00134456
A_24_P374244	0.342539	1.40852	0.106862	3.20543	0.0013486
A_23_P382835	0.188551	1.2075	0.0588425	3.20433	0.00135379
A_23_P157708	0.40844	1.50447	0.127599	3.20097	0.00136967
A_24_P248248	0.236982	1.26742	0.0740439	3.20056	0.00137162
A_23_P427788	0.201877	1.2237	0.0631171	3.19846	0.00138164
VIRS_10008668	-0.322177	0.72457	0.100772	-3.19708	0.00138826
A_23_P215306	-0.38378	0.681282	0.120126	-3.19481	0.00139921
A_23_P29939	0.174891	1.19112	0.0547462	3.19458	0.00140033
A_23_P396800	-0.297558	0.74263	0.0931511	-3.19435	0.00140145
A_23_P19291	0.289548	1.33582	0.0906732	3.19331	0.0014065
A_23_P338542	-0.313188	0.731112	0.0981071	-3.19231	0.00141139
A_24_P139661	0.144142	1.15505	0.0451668	3.19133	0.0014162
A_32_P10557	-0.360131	0.697585	0.112942	-3.18863	0.00142948
A_32_P213658	0.219541	1.2455	0.0688699	3.18776	0.00143378
A_23_P166716	0.396789	1.48704	0.124597	3.18458	0.00144962
A_32_P213661	0.231457	1.26044	0.0726883	3.18425	0.00145132
A_23_P391277	0.24676	1.27987	0.0775055	3.18377	0.00145369
A_23_P138949	0.264094	1.30225	0.0829606	3.18337	0.00145574
A_32_P45097	0.260875	1.29807	0.0820115	3.18095	0.00146791
A_23_P92279	0.346721	1.41442	0.109063	3.17909	0.0014774
VIRS_10004277	0.410909	1.50819	0.129323	3.17739	0.00148607
VIRS_20000558	0.262657	1.30038	0.0826654	3.17735	0.00148626
A_23_P358945	-0.315828	0.729185	0.0995319	-3.17314	0.00150802
A_24_P351521	-0.259197	0.771671	0.0816863	-3.17308	0.0015083
A_32_P54442	-0.324952	0.722562	0.102489	-3.17061	0.0015212
A_23_P129833	-0.152056	0.85894	0.047969	-3.16987	0.00152506
NM_001740_2_1149	0.225347	1.25276	0.0711714	3.16626	0.00154415
A_32_P206917	-0.338068	0.713147	0.106881	-3.16305	0.00156127
A_24_P49533	0.420039	1.52202	0.132887	3.16088	0.00157295
A_23_P76552	0.390892	1.4783	0.123675	3.16064	0.00157425
A_23_P77572	-0.303904	0.737932	0.0962946	-3.15598	0.00159959
A_24_P940545	-0.244286	0.783264	0.0774112	-3.15569	0.00160121
A_24_P334486	0.368464	1.44551	0.11724	3.14283	0.00167325
VIRS_10000751	0.483094	1.62108	0.153832	3.1404	0.0016872
A_23_P169558	0.221996	1.24857	0.070692	3.14033	0.0016876
A_24_P346368	-0.424967	0.653791	0.135437	-3.13774	0.00170255
A_24_P188005	-0.258855	0.771935	0.0824985	-3.13769	0.00170285
A_24_P333420	-0.246663	0.781404	0.0786548	-3.13602	0.00171259
VIRS_10003240	0.342448	1.40839	0.109205	3.13583	0.00171366
NM_145753_1_4593	0.197597	1.21847	0.0630323	3.13486	0.00171937
A_24_P148503	-0.177414	0.837433	0.0566051	-3.13424	0.001723
A_24_P271223	0.473739	1.60599	0.151212	3.13295	0.0017306
NM_001740_2_670	0.107452	1.11344	0.0342976	3.13292	0.00173079
A_24_P645914	0.177215	1.19389	0.0565826	3.13196	0.00173641
VIRS_10007311	0.609355	1.83924	0.194636	3.13074	0.00174365
A_24_P341923	-0.365138	0.694101	0.116662	-3.12989	0.00174874
A_23_P59388	-0.234828	0.790707	0.0750324	-3.12969	0.00174992
A_23_P14946	-0.412352	0.662091	0.131772	-3.12927	0.00175238
A_32_P127410	-0.325704	0.722019	0.10411	-3.12846	0.00175726
A_23_P358944	-0.309072	0.734128	0.0988989	-3.12513	0.00177725
A_24_P748374	0.15762	1.17072	0.0504426	3.12474	0.00177965
A_23_P155079	0.187793	1.20658	0.0601083	3.12424	0.00178267
A_24_P406514	0.362522	1.43695	0.116053	3.12375	0.00178562
A_23_P143316	0.463249	1.58923	0.148303	3.12367	0.00178611
AB002308_3_6172	-0.33259	0.717064	0.106487	-3.12329	0.00178839
VIRS_10007851	-0.361693	0.696496	0.115839	-3.12237	0.00179402
A_24_P114604	0.214612	1.23938	0.0687684	3.1208	0.00180361
A_23_P129216	-0.234425	0.791026	0.075151	-3.11939	0.00181229
A_24_P47128	-0.333533	0.716389	0.106951	-3.11856	0.00181738
A_32_P208964	-0.274901	0.759647	0.0881952	-3.11696	0.00182725
A_23_P21092	0.119753	1.12722	0.0384212	3.11685	0.00182793
VIRS_10007673	0.475322	1.60853	0.152513	3.1166	0.0018295
A_23_P158305	0.114462	1.12127	0.0367472	3.11483	0.00184048
VIRS_10004921	0.245898	1.27877	0.0789652	3.114	0.00184567
A_32_P115087	-0.193518	0.824055	0.062149	-3.11377	0.00184711
A_23_P132863	0.395069	1.48449	0.126893	3.11341	0.00184941
NM_022443_1_1022	0.207322	1.23038	0.0666106	3.11245	0.00185539
A_24_P400645	0.464892	1.59184	0.149381	3.11213	0.00185742
VIRS_20001036	0.382619	1.46612	0.122979	3.11127	0.00186287
A_23_P114649	0.357621	1.42992	0.114959	3.11087	0.0018654
A_24_P212073	0.249617	1.28353	0.0803108	3.10814	0.00188269
A_23_P165494	-0.504943	0.60354	0.162509	-3.10717	0.00188891
A_23_P212720	0.454686	1.57568	0.146382	3.10615	0.0018954
A_23_P14947	-0.415598	0.659946	0.133907	-3.10363	0.00191161
A_32_P104075	0.329092	1.38971	0.106043	3.10338	0.00191325
A_32_P25823	-0.279333	0.756288	0.0900564	-3.10175	0.00192379
A_24_P319711	-0.408905	0.664378	0.131879	-3.1006	0.00193127
NM_024665_2_3735	0.217803	1.24334	0.0703143	3.09756	0.00195122
A_23_P25163	0.301414	1.35177	0.0973974	3.09468	0.00197024
A_23_P77568	-0.334611	0.715616	0.108131	-3.0945	0.00197147
A_23_P109157	0.19006	1.20932	0.0614211	3.09438	0.00197223
A_23_P46310	0.36459	1.43992	0.117829	3.09424	0.00197317
A_32_P100683	-0.264888	0.767292	0.0857063	-3.09065	0.00199721
A_24_P94223	0.371934	1.45054	0.120368	3.08997	0.00200177
A_23_P79988	0.494712	1.64003	0.160114	3.08975	0.00200328
A_24_P721815	-0.226874	0.797021	0.073432	-3.08959	0.00200436
A_32_P45101	0.222204	1.24883	0.0719396	3.08876	0.00200996
A_32_P212686	-0.333934	0.716101	0.108172	-3.08706	0.00202144
A_23_P201160	-0.132248	0.876124	0.0428679	-3.08501	0.00203548
VIRS_10007728	0.458735	1.58207	0.14879	3.0831	0.00204859
VIRS_10006216	0.57724	1.78112	0.187328	3.08145	0.00205998
A_23_P129835	-0.165964	0.847077	0.0538726	-3.08067	0.00206535
A_32_P164593	0.143204	1.15397	0.04649	3.08032	0.00206777
A_23_P106675	-0.254655	0.775184	0.082693	-3.07952	0.00207333
A_32_P130377	0.383792	1.46784	0.124655	3.07884	0.00207806
A_24_P55492	0.156109	1.16895	0.0507051	3.07877	0.00207858
A_23_P382000	-0.260174	0.770917	0.0845878	-3.07579	0.00209947
AK025909_1_1096	0.158906	1.17223	0.051791	3.06822	0.00215339
A_23_P41938	0.281754	1.32545	0.0919165	3.06533	0.00217431
A_23_P63170	-0.154118	0.857171	0.0502922	-3.06446	0.00218065
A_24_P24068	0.263803	1.30187	0.0861415	3.06244	0.00219539
AK095928_1_671	0.43118	1.53907	0.140801	3.06234	0.00219613
A_23_P46936	0.152042	1.16421	0.0496518	3.06217	0.00219735
A_24_P160482	0.34131	1.40679	0.111485	3.06148	0.00220247
A_23_P381523	0.180873	1.19826	0.0590808	3.06145	0.0022027
VIRS_10002127	-0.225421	0.79818	0.0736419	-3.06105	0.00220565
A_23_P305273	-0.315661	0.729306	0.103139	-3.06054	0.0022094
A_23_P79589	0.319681	1.37669	0.104466	3.06015	0.00221227
A_23_P408955	0.268328	1.30778	0.0876934	3.05984	0.00221454
VIRS_10006826	0.224968	1.25228	0.0735454	3.0589	0.0022215
A_23_P145952	-0.333027	0.716751	0.108876	-3.05876	0.00222253
A_23_P155197	0.226114	1.25372	0.0739293	3.05852	0.00222435
A_24_P929083	0.164159	1.1784	0.0536762	3.05833	0.00222578
A_23_P59825	-0.546936	0.57872	0.178898	-3.05725	0.00223377
A_32_P214565	0.135892	1.14556	0.0444528	3.057	0.00223567
A_23_P113294	-0.310539	0.733052	0.101587	-3.05688	0.00223654
AK025909_1_1056	0.178431	1.19534	0.0584127	3.05465	0.00225321
A_32_P125834	0.170994	1.18648	0.0559845	3.05431	0.00225577
A_24_P3243	0.171545	1.18714	0.0561767	3.05367	0.00226064
A_23_P71492	0.227623	1.25561	0.0746484	3.04927	0.00229397
A_32_P207788	-0.166901	0.846283	0.0547614	-3.04778	0.00230535
A_23_P329362	-0.422123	0.655653	0.138531	-3.04714	0.0023103
A_24_P392208	-0.186255	0.830062	0.0611587	-3.04543	0.00232345
AB032973_1_6261	-0.317524	0.727949	0.104295	-3.04448	0.0023308
A_24_P212072	0.255587	1.29122	0.0840416	3.04119	0.00235643
A_24_P374632	0.194118	1.21424	0.0638503	3.0402	0.00236417
A_23_P400444	0.170244	1.18559	0.0560179	3.03909	0.00237293
A_23_P150317	-0.100512	0.904375	0.0331001	-3.03659	0.00239267
A_24_P40306	0.293335	1.34089	0.0966218	3.0359	0.00239815
NM_000196_1_1728	-0.203448	0.815912	0.06702	-3.03564	0.00240028
A_23_P143906	0.203673	1.2259	0.0671071	3.03505	0.00240494
A_24_P90097	0.279645	1.32266	0.092139	3.03503	0.00240512
VIRS_10007876	0.443226	1.55772	0.146042	3.03492	0.00240602
A_24_P234789	0.358798	1.43161	0.118231	3.03471	0.00240767
A_23_P95764	-0.3715	0.689699	0.122452	-3.03385	0.00241457
A_23_P98974	-0.147198	0.863123	0.0485629	-3.03109	0.00243675
A_24_P350457	-0.277789	0.757456	0.0918004	-3.02602	0.002478
A_24_P921327	-0.311779	0.732143	0.103042	-3.02575	0.00248016
A_23_P14948	-0.406461	0.666003	0.134468	-3.02273	0.00250509
A_24_P322753	0.335905	1.39921	0.111135	3.02249	0.00250702
NM_001069_1_1389	0.278706	1.32142	0.0922208	3.02216	0.00250977
A_24_P919567	-0.360502	0.697326	0.119291	-3.02204	0.00251075
A_24_P313818	0.352375	1.42244	0.116602	3.02203	0.00251087
A_24_P37712	-0.328749	0.719823	0.108825	-3.0209	0.00252021
A_23_P215198	-0.456315	0.633614	0.151092	-3.02011	0.00252685
A_24_P363685	0.21214	1.23632	0.0702545	3.0196	0.00253109
A_23_P354288	0.257816	1.2941	0.0854121	3.0185	0.00254033
A_24_P60596	-0.218311	0.803875	0.0723409	-3.01781	0.00254609
A_23_P399604	0.445657	1.56152	0.147718	3.01694	0.0025534
A_24_P201377	-0.245284	0.782483	0.0813303	-3.0159	0.00256221
A_23_P57656	0.173144	1.18904	0.0574155	3.01562	0.0025645
AA702142_1_121	-0.299102	0.741484	0.0991853	-3.01559	0.00256479
A_23_P55098	-0.298191	0.74216	0.0989153	-3.01461	0.00257313
A_24_P160716	-0.464679	0.628337	0.154153	-3.01441	0.00257484
A_24_P374634	0.196647	1.21731	0.0652398	3.01423	0.00257635
A_23_P125383	0.162742	1.17673	0.0540034	3.01355	0.00258213
A_32_P108567	0.265675	1.30431	0.088227	3.01127	0.00260159
A_23_P46455	0.335291	1.39835	0.111448	3.0085	0.00262539
A_24_P931964	-0.512818	0.598806	0.170464	-3.00835	0.00262666
NM_002737_1_1952	-0.29041	0.747957	0.0965633	-3.00745	0.00263448
A_24_P19675	0.214519	1.23927	0.0713295	3.00744	0.00263458
A_24_P554882	0.179175	1.19623	0.0596175	3.0054	0.00265228
A_32_P191441	0.424451	1.52875	0.141289	3.00412	0.00266349
A_32_P122226	0.204506	1.22692	0.0681144	3.0024	0.00267861
A_23_P310864	0.331342	1.39284	0.110362	3.00232	0.00267929
A_23_P251303	-0.309454	0.733847	0.103092	-3.00173	0.00268447
A_23_P304450	0.125104	1.13327	0.0417325	2.99777	0.00271965
AB032973_1_6316	-0.298631	0.741833	0.0996499	-2.9968	0.0027283
VIRS_20000171	0.463851	1.59019	0.154865	2.99519	0.00274274
A_23_P45838	0.158628	1.1719	0.0529719	2.99457	0.00274834
A_23_P159237	-0.126512	0.881164	0.0422659	-2.99324	0.00276034
A_24_P83846	-0.29184	0.746888	0.097512	-2.99286	0.00276375
VIRS_10005864	0.293271	1.34081	0.0979974	2.99264	0.00276577
A_23_P302103	0.23967	1.27083	0.080125	2.9912	0.00277888
NM_020386_1_561	0.17824	1.19511	0.0596127	2.98996	0.00279017
A_23_P309220	-0.452564	0.635996	0.151389	-2.9894	0.00279525
A_23_P146172	-0.385364	0.680203	0.128914	-2.9893	0.00279615
A_24_P131752	0.379035	1.46087	0.126843	2.98822	0.00280612
A_24_P49410	-0.296127	0.743693	0.0991093	-2.98789	0.00280912
A_32_P150891	0.206033	1.22879	0.0690036	2.98583	0.00282814
A_24_P589028	-0.115265	0.89113	0.0386355	-2.98339	0.00285074
A_23_P92281	0.330442	1.39158	0.110769	2.98315	0.00285296
A_32_P72351	0.284579	1.3292	0.095514	2.97945	0.00288764
A_24_P357916	-0.286218	0.751099	0.0960882	-2.9787	0.00289476
A_24_P351283	-0.212419	0.808626	0.0713157	-2.97857	0.00289601
A_23_P211774	0.231668	1.2607	0.0778444	2.97604	0.00291996
A_23_P313440	-0.216477	0.805351	0.0727521	-2.97554	0.00292476
VIRS_10001182	-0.367874	0.692204	0.123643	-2.9753	0.00292704
AB002308_3_6109	-0.312251	0.731798	0.104962	-2.97489	0.00293093
VIRS_10008676	0.281204	1.32472	0.0945579	2.97388	0.00294061
A_23_P150455	0.136284	1.14601	0.0458281	2.9738	0.00294136
VIRS_10000893	0.301625	1.35205	0.101439	2.97347	0.0029445
A_24_P60383	-0.312727	0.731449	0.105184	-2.97314	0.00294771
A_23_P109801	0.390216	1.4773	0.131248	2.97312	0.00294791
VIRS_10002277	-0.233158	0.792029	0.0784394	-2.97245	0.0029543
A_32_P121483	-0.373327	0.68844	0.125649	-2.9712	0.0029664
A_24_P943026	0.262701	1.30044	0.0884243	2.97091	0.00296921
A_24_P248251	0.218669	1.24442	0.0736243	2.97007	0.00297733
A_23_P63167	-0.118236	0.888487	0.0398179	-2.96942	0.00298367
NM_016819_2_2152	0.378426	1.45998	0.127456	2.96906	0.0029871
NM_080912_1_1096	0.331364	1.39287	0.111621	2.96864	0.00299117
A_23_P361654	-0.0978011	0.906829	0.0329605	-2.96722	0.00300504
A_32_P188863	-0.154779	0.856604	0.0521802	-2.96624	0.00301463
A_24_P196384	-0.300252	0.740632	0.101257	-2.96524	0.00302442
A_23_P29185	-0.251682	0.777492	0.0848841	-2.96501	0.00302675
A_24_P202747	0.415338	1.51488	0.140195	2.96256	0.00305089
NM_018838_1_309	0.369217	1.4466	0.124641	2.96224	0.00305409
NM_000384_1_13994	0.336031	1.39938	0.113449	2.96196	0.00305686
VIRS_10006707	0.408347	1.50433	0.137864	2.96195	0.00305701
A_24_P494194	-0.319117	0.72679	0.107743	-2.96185	0.00305801
A_23_P5401	-0.364214	0.694742	0.122982	-2.96152	0.00306125
A_23_P43408	0.281998	1.32578	0.0952357	2.96106	0.00306586
A_24_P281243	-0.342496	0.709996	0.115689	-2.96049	0.0030715
A_23_P362759	0.215148	1.24005	0.0727068	2.95912	0.00308519
VIRS_10001034	0.399884	1.49165	0.135179	2.95818	0.00309463
VIRS_10006373	0.297931	1.34707	0.100736	2.95753	0.0031011
A_23_P69537	0.129471	1.13823	0.0437775	2.95748	0.00310167
A_23_P426131	0.418451	1.51961	0.141506	2.95713	0.00310516
A_24_P47141	0.414976	1.51433	0.140369	2.95632	0.00311329
A_23_P138016	0.30634	1.35844	0.10363	2.95609	0.00311568
A_24_P319374	-0.235695	0.790022	0.079757	-2.95516	0.00312502
A_23_P116741	-0.242794	0.784433	0.082161	-2.9551	0.00312565
A_24_P136295	-0.716529	0.488445	0.242602	-2.95352	0.00314176
A_23_P339633	0.25358	1.28863	0.0858698	2.95308	0.00314621
VIRS_10002739	-0.560527	0.570908	0.18993	-2.95123	0.00316508
VIRS_10002018	0.630871	1.87925	0.214028	2.94761	0.00320243
A_23_P89841	-0.204976	0.814667	0.0695409	-2.94757	0.00320286
A_23_P42824	-0.384828	0.680568	0.130592	-2.94679	0.00321094
VIRS_10005627	0.382629	1.46613	0.129907	2.9454	0.00322535
VIRS_20002087	0.398883	1.49016	0.135431	2.94529	0.0032265
VIRS_10004374	-0.272216	0.761689	0.0924618	-2.94409	0.00323901
A_23_P42829	-0.457374	0.632944	0.155382	-2.94355	0.00324473
A_32_P54439	-0.296397	0.743492	0.100695	-2.94351	0.00324518
A_32_P196044	0.287023	1.33246	0.0975175	2.9433	0.00324732
A_24_P24256	-0.328819	0.719773	0.111789	-2.94143	0.00326703
A_23_P138280	0.31783	1.37414	0.10806	2.94125	0.00326894
A_23_P80651	0.315417	1.37083	0.107241	2.94119	0.00326952
VIRS_10000944	0.473371	1.6054	0.160956	2.94099	0.00327165
A_23_P29183	-0.243716	0.78371	0.0828779	-2.94066	0.00327512
A_23_P46309	0.310826	1.36455	0.10571	2.94036	0.00327827
A_24_P307572	0.268596	1.30813	0.091383	2.93923	0.00329024
A_23_P124905	0.178522	1.19545	0.0607699	2.93768	0.00330683
A_24_P824005	-0.306854	0.735758	0.104513	-2.93603	0.00332444
A_24_P876630	0.325941	1.38533	0.111042	2.9353	0.00333228
A_24_P222742	-0.331315	0.717979	0.112958	-2.93309	0.00335606
NM_003153_3_3529	-0.319077	0.726819	0.108837	-2.93169	0.00337126
A_24_P144473	0.247946	1.28139	0.0845748	2.93168	0.00337138
A_23_P140596	-0.294067	0.745227	0.100321	-2.93126	0.00337588
A_23_P128663	0.265391	1.30394	0.0905743	2.93009	0.00338865
A_24_P526638	-0.300822	0.740209	0.102683	-2.92963	0.00339366
A_24_P334378	-0.162163	0.850303	0.0553597	-2.92926	0.0033977
VIRS_10001245	-0.267641	0.765183	0.0913816	-2.92882	0.00340246
A_23_P5389	0.386743	1.47218	0.132057	2.92862	0.00340469
A_23_P2503	0.290542	1.33715	0.0992262	2.92807	0.00341069
A_24_P942321	-0.183925	0.831998	0.0629295	-2.92271	0.00346997
VIRS_10001965	0.348796	1.41736	0.119363	2.92214	0.00347637
A_23_P359215	0.266961	1.30599	0.0913626	2.92199	0.00347801
A_23_P108437	-0.13997	0.869384	0.0479513	-2.919	0.00351152
A_23_P47006	-0.43945	0.64439	0.150567	-2.91863	0.00351574
A_32_P181593	0.455564	1.57706	0.156121	2.91802	0.00352259
A_23_P47777	-0.343115	0.709556	0.117602	-2.91759	0.00352747
A_23_P150807	-0.26545	0.766861	0.0909932	-2.91725	0.00353135
A_32_P194062	0.213983	1.2386	0.0733518	2.91722	0.00353169
A_24_P295467	-0.208453	0.811839	0.0714619	-2.91698	0.00353442
A_23_P316121	0.243112	1.27521	0.0833607	2.91639	0.00354109
A_32_P64558	-0.225873	0.797819	0.0774575	-2.91609	0.00354446
A_23_P57658	0.163365	1.17747	0.0560901	2.91254	0.00358498
A_23_P215130	-0.253825	0.775828	0.0871509	-2.91248	0.00358576
VIRS_10001085	0.317959	1.37432	0.109186	2.91208	0.00359034
A_23_P422911	0.124897	1.13303	0.042905	2.91102	0.00360246
A_24_P934510	0.301952	1.3525	0.103748	2.91044	0.00360926
A_23_P125782	0.1473	1.1587	0.0506166	2.91012	0.00361285
VIRS_10001818	-0.449364	0.638034	0.154515	-2.90822	0.00363496
A_32_P192865	-0.228413	0.795795	0.0785763	-2.90689	0.00365036
VIRS_10002533	0.411983	1.50981	0.141734	2.90674	0.00365217
A_23_P92900	0.215809	1.24087	0.0743041	2.90441	0.00367949
A_23_P46456	0.323452	1.38189	0.111399	2.90356	0.00368948
A_23_P29053	-0.184958	0.83114	0.0637171	-2.90279	0.00369854
A_32_P150890	0.189828	1.20904	0.0654221	2.90159	0.0037127
A_23_P48229	0.269604	1.30945	0.0929355	2.90098	0.00371997
A_24_P264192	0.229933	1.25852	0.0793154	2.89896	0.00374399
A_23_P58205	0.195298	1.21567	0.0674075	2.89728	0.00376415
A_23_P155199	0.239353	1.27043	0.0826287	2.89674	0.00377067
A_24_P148504	-0.166089	0.846971	0.0573737	-2.89486	0.00379329
A_32_P88262	-0.262797	0.768898	0.0907947	-2.89441	0.00379869
A_23_P306240	-0.234218	0.791189	0.0809569	-2.89312	0.00381433
NKI_NM_020386	0.172486	1.18825	0.0596215	2.89301	0.00381566
VIRS_20000083	0.425011	1.52961	0.146982	2.89158	0.00383305
VIRS_10001303	0.499643	1.64813	0.172876	2.89018	0.0038502
A_23_P143845	0.245234	1.27792	0.0848942	2.8887	0.00386835
A_23_P127563	0.175637	1.19201	0.060885	2.88473	0.00391749
A_23_P121222	0.2781	1.32062	0.096414	2.88443	0.00392117
A_23_P86054	0.576848	1.78042	0.200071	2.88322	0.00393634
A_32_P192867	-0.235135	0.790464	0.0815634	-2.88285	0.00394092
A_23_P141078	-0.249697	0.779037	0.0866471	-2.88177	0.00395448
A_23_P116301	-0.292036	0.746742	0.101364	-2.88105	0.00396349
A_23_P431769	-0.146683	0.863568	0.0509423	-2.8794	0.00398433
A_24_P315937	-0.113817	0.892421	0.0395316	-2.87913	0.00398768
A_23_P18535	0.21568	1.24071	0.0749401	2.87804	0.00400161
A_24_P926254	-0.340425	0.711468	0.118338	-2.87671	0.0040185
A_23_P150457	0.136175	1.14588	0.0473482	2.87604	0.00402701
A_24_P290527	0.271332	1.31171	0.0943469	2.87589	0.00402887
A_23_P64538	0.326553	1.38618	0.113642	2.87352	0.00405922
A_23_P77575	-0.27918	0.756403	0.0972099	-2.87194	0.00407966
A_23_P96432	-0.176107	0.838528	0.0613637	-2.86989	0.00410613
A_23_P362760	0.24118	1.27275	0.084074	2.86866	0.0041221
AK094318_1_1693	0.366917	1.44328	0.128002	2.8665	0.00415036
A_24_P876152	-0.289384	0.748724	0.100973	-2.86597	0.0041574
A_23_P69538	0.136833	1.14664	0.0477523	2.86547	0.00416394
A_23_P254272	0.192464	1.21223	0.0671961	2.86422	0.00418038
A_24_P945345	-0.377266	0.685734	0.13172	-2.86415	0.00418136
A_23_P140210	-0.282251	0.754085	0.0987046	-2.85955	0.00424245
VIRS_20000657	-0.198365	0.82007	0.0693816	-2.85905	0.00424914
VIRS_10004720	0.486887	1.62724	0.170438	2.85668	0.00428098
A_24_P350838	-0.177494	0.837366	0.0621338	-2.85664	0.00428145
VIRS_10006725	0.429976	1.53722	0.150534	2.85634	0.00428551
A_23_P79758	-0.179792	0.835444	0.0629725	-2.85509	0.00430252
A_24_P134850	-0.254173	0.775558	0.0890291	-2.85494	0.00430444
A_24_P199121	0.349333	1.41812	0.122439	2.85313	0.00432915
A_23_P342024	-0.377634	0.685481	0.132391	-2.85241	0.00433888
A_23_P87050	-0.192147	0.825186	0.0673916	-2.8512	0.00435549
A_23_P89839	-0.184022	0.831917	0.0645559	-2.85059	0.00436384
A_23_P108431	-0.139388	0.869891	0.0489059	-2.85012	0.00437024
A_23_P43504	-0.261344	0.770016	0.0917148	-2.84953	0.00437843
A_23_P76907	-0.292147	0.746659	0.102528	-2.84945	0.00437951
A_23_P254816	0.132701	1.14191	0.0465826	2.84873	0.00438947
A_23_P76557	0.350211	1.41937	0.122939	2.84865	0.00439056
A_24_P29001	0.376002	1.45645	0.131995	2.84861	0.00439103
A_32_P389619	-0.411123	0.662905	0.144325	-2.84859	0.00439137
A_23_P113929	0.187752	1.20653	0.0659288	2.84781	0.00440219
VIRS_10000326	0.458395	1.58153	0.160985	2.84744	0.00440719
A_23_P255601	-0.340961	0.711087	0.11977	-2.8468	0.00441616
A_32_P41496	0.343842	1.41036	0.120797	2.84645	0.00442093
A_24_P112941	-0.122056	0.885099	0.0428841	-2.84617	0.00442482
A_23_P115162	-0.350723	0.704179	0.12328	-2.84493	0.00444215
A_32_P800179	-0.32632	0.721574	0.114705	-2.84487	0.00444297
A_24_P535380	-0.246817	0.781284	0.0868035	-2.8434	0.00446356
A_23_P47788	-0.344764	0.708388	0.121252	-2.84336	0.004464
A_32_P212058	0.2232	1.25007	0.078506	2.8431	0.00446774
A_24_P894132	0.482056	1.6194	0.169566	2.84288	0.00447079
A_24_P927500	-0.327888	0.720444	0.115347	-2.84264	0.00447421
VIRS_10002520	0.477527	1.61208	0.168013	2.8422	0.00448033
A_23_P150810	-0.260962	0.77031	0.0918436	-2.84137	0.00449199
A_23_P215132	-0.242535	0.784636	0.0853883	-2.84038	0.00450602
A_23_P106097	0.281209	1.32473	0.099029	2.83967	0.00451609
A_23_P331253	0.47136	1.60217	0.166083	2.83811	0.00453819
A_23_P251364	-0.182261	0.833383	0.06422	-2.83808	0.00453863
VIRS_10007566	-0.572055	0.564364	0.20157	-2.838	0.00453972
NM_006393_1_7823	0.133387	1.14269	0.0470038	2.83779	0.00454276
A_24_P237488	-0.23644	0.789434	0.0833549	-2.83654	0.00456053
A_24_P118411	-0.372174	0.689235	0.131234	-2.83596	0.00456884
A_23_P159240	-0.133633	0.874911	0.047128	-2.83553	0.00457501
A_24_P453970	-0.152785	0.858314	0.0538951	-2.83486	0.00458454
A_23_P115012	0.143124	1.15387	0.0504906	2.83466	0.00458738
A_23_P40157	0.304684	1.3562	0.107503	2.83419	0.00459425
VIRS_10002391	0.363434	1.43826	0.128237	2.83407	0.0045959
A_24_P7820	-0.381911	0.682556	0.134769	-2.83382	0.00459957
A_24_P95070	0.112793	1.1194	0.039804	2.83372	0.00460097
A_24_P926462	0.276746	1.31883	0.0976758	2.83331	0.00460686
A_24_P247053	0.301133	1.35139	0.106313	2.83252	0.00461826
NM_014781_1_5968	0.317181	1.37325	0.11198	2.83249	0.00461867
A_24_P401739	-0.355437	0.700867	0.125486	-2.83248	0.00461891
A_23_P44956	0.256241	1.29206	0.0904952	2.83155	0.00463235
A_24_P230917	0.218717	1.24448	0.0772628	2.83082	0.00464282
A_23_P419947	0.168966	1.18408	0.0597006	2.83022	0.00465159
A_24_P139743	0.270588	1.31074	0.0956086	2.83017	0.00465238
A_23_P110076	0.316696	1.37259	0.111904	2.83008	0.00465367
A_23_P65057	0.225615	1.25309	0.0797934	2.82749	0.0046915
A_24_P332312	0.152519	1.16476	0.0539542	2.82682	0.00470123
NM_022071_2_2276	0.214442	1.23917	0.0758807	2.82604	0.00471277
A_32_P103695	0.223857	1.25089	0.0792172	2.82587	0.0047153
A_23_P201882	0.370774	1.44886	0.131215	2.82569	0.00471794
A_24_P225970	0.299603	1.34932	0.106065	2.8247	0.00473255
A_23_P382241	-0.235873	0.789881	0.0835151	-2.82432	0.00473811
A_24_P735072	-0.361794	0.696426	0.128102	-2.82426	0.00473899
A_23_P98975	-0.110557	0.895336	0.0391458	-2.82423	0.00473947
A_23_P212728	0.381502	1.46448	0.135094	2.82397	0.00474323
A_32_P378821	-0.293476	0.745667	0.104051	-2.82049	0.00479502
A_32_P116391	-0.367742	0.692296	0.130384	-2.82045	0.0047957
NM_006294_2_735	0.234752	1.26459	0.0832486	2.81989	0.004804
A_23_P340698	-0.0793553	0.923712	0.028142	-2.81982	0.00480508
VIRS_10008843	-0.49178	0.611537	0.174419	-2.81954	0.00480927
A_23_P148088	0.226788	1.25456	0.0804467	2.81911	0.00481572
A_23_P304451	0.118707	1.12604	0.0421213	2.81822	0.00482905
A_24_P113686	-0.321061	0.725379	0.113965	-2.81718	0.00484472
VIRS_10007351	0.201786	1.22359	0.0716366	2.8168	0.00485049
A_24_P324883	-0.195199	0.822671	0.0693187	-2.81596	0.00486311
VIRS_10002092	-0.312067	0.731932	0.110849	-2.81526	0.00487381
A_23_P309224	-0.457133	0.633096	0.16239	-2.81503	0.00487729
A_23_P303851	-0.275044	0.759538	0.0977205	-2.8146	0.00488376
A_23_P62336	0.198603	1.2197	0.0705647	2.81448	0.00488559
A_24_P93209	-0.325734	0.721997	0.115787	-2.81322	0.00490486
A_23_P391275	0.204386	1.22677	0.072654	2.81314	0.00490603
A_23_P38167	-0.160311	0.851879	0.0569945	-2.81275	0.00491203
A_32_P52626	-0.220553	0.802075	0.0784241	-2.81231	0.00491869
A_32_P188860	-0.148885	0.861668	0.0529469	-2.81197	0.0049239
A_24_P239553	-0.335112	0.715258	0.119185	-2.8117	0.00492798
A_23_P40175	-0.110723	0.895186	0.0393803	-2.81165	0.00492882
A_24_P405705	-0.207441	0.812661	0.0737901	-2.81123	0.00493518
A_24_P163009	-0.143636	0.866203	0.0510956	-2.81112	0.00493689
NKI_CONTIG28552_RC	0.176595	1.19315	0.062839	2.81028	0.0049499
A_23_P86838	0.174876	1.1911	0.062239	2.80974	0.00495815
A_23_P211773	0.22698	1.25481	0.0807849	2.80969	0.00495898
A_23_P355534	-0.261623	0.769801	0.0931933	-2.80732	0.00499554
A_24_P941773	-0.132572	0.87584	0.0472341	-2.80671	0.00500504
A_23_P16671	0.324401	1.3832	0.115585	2.8066	0.00500666
A_23_P109631	-0.155493	0.855993	0.0554209	-2.80568	0.005021
A_32_P199217	-0.216884	0.805023	0.0773071	-2.80548	0.00502411
A_23_P413302	-0.218612	0.803633	0.0779329	-2.80514	0.00502954
A_24_P414183	0.32716	1.38702	0.116665	2.80426	0.00504315
VIRS_10007186	0.51886	1.68011	0.185037	2.8041	0.00504577
A_23_P257296	-0.0972797	0.907302	0.0346926	-2.80405	0.00504649
A_32_P453258	-0.278926	0.756596	0.0994924	-2.80349	0.00505521
A_23_P96963	0.231001	1.25986	0.0824142	2.80292	0.00506417
AB050468_1_5102	-0.155526	0.855965	0.0554949	-2.80252	0.00507043
A_23_P14986	-0.186977	0.829462	0.0667191	-2.80246	0.00507149
A_23_P121175	0.14938	1.16111	0.053324	2.80137	0.00508865
A_23_P359214	0.220611	1.24684	0.0787559	2.8012	0.00509124
A_23_P201322	0.130126	1.13897	0.046456	2.80107	0.0050934
A_23_P69218	0.314484	1.36955	0.112276	2.80098	0.00509477
VIRS_10008872	0.341959	1.4077	0.122093	2.80082	0.00509737
A_23_P103269	-0.219471	0.802944	0.0783628	-2.8007	0.00509914
A_32_P8546	0.209716	1.23333	0.0749081	2.79965	0.00511584
VIRS_10005744	0.358335	1.43095	0.128052	2.79837	0.00513617
A_24_P133256	0.184479	1.20259	0.0659578	2.79692	0.00515921
A_32_P193768	0.152111	1.16429	0.0543893	2.79671	0.00516254
A_24_P261746	0.296175	1.34471	0.105931	2.79592	0.0051752
A_24_P504294	-0.143022	0.866735	0.0511654	-2.79528	0.00518546
A_23_P121223	0.259215	1.29591	0.0927543	2.79464	0.00519574
VIRS_10003363	0.342566	1.40856	0.122602	2.79414	0.00520382
A_23_P3651	0.433909	1.54328	0.155325	2.79356	0.0052131
A_23_P102210	0.110585	1.11693	0.0396007	2.7925	0.00523028
A_23_P72138	0.38261	1.46611	0.13704	2.79196	0.00523899
VIRS_10007912	-0.316386	0.728778	0.113366	-2.79084	0.00525719
A_24_P398145	0.122572	1.1304	0.0439195	2.79083	0.00525725
A_23_P435394	-0.213685	0.807603	0.0765872	-2.79009	0.00526939
A_24_P174367	0.282853	1.32691	0.101383	2.78995	0.00527164
A_23_P144020	0.194564	1.21478	0.0697511	2.78941	0.00528048
A_23_P404820	-0.309007	0.734176	0.110818	-2.78842	0.00529664
A_23_P325168	0.233578	1.26311	0.0837815	2.78794	0.00530446
A_23_P81898	-0.0735368	0.929102	0.0263855	-2.78702	0.00531957
A_32_P72353	0.262216	1.29981	0.0940912	2.78683	0.0053226
A_23_P10497	-0.303954	0.737895	0.109069	-2.78682	0.00532287
A_32_P105550	0.1128	1.11941	0.0404793	2.78661	0.0053263
A_24_P586134	0.294916	1.34301	0.105854	2.78606	0.00533527
NM_000067_1_875	0.155315	1.16803	0.0557747	2.78468	0.005358
AK092669_1_2085	-0.185869	0.830382	0.0667536	-2.78441	0.00536257
A_24_P38568	0.321545	1.37926	0.1155	2.78395	0.00537014
A_23_P382488	-0.431717	0.649393	0.155077	-2.7839	0.00537102
A_32_P56243	-0.432664	0.648779	0.155496	-2.78248	0.00539448
A_23_P46935	0.1374	1.14729	0.0493846	2.78225	0.00539842
A_23_P70454	0.19528	1.21565	0.0701922	2.78208	0.00540123
A_23_P404064	0.237636	1.26825	0.0854223	2.7819	0.00540424
A_32_P229221	0.116115	1.12313	0.0417445	2.78158	0.00540953
A_23_P37137	0.378458	1.46003	0.136071	2.78133	0.00541362
VIRS_10005647	-0.342713	0.709842	0.123249	-2.78066	0.0054248
NM_006681_1_427	0.125645	1.13388	0.0452031	2.77957	0.00544314
A_32_P506908	-0.100207	0.90465	0.0360521	-2.77951	0.00544404
A_24_P213715	-0.263476	0.768376	0.0948146	-2.77886	0.00545507
A_23_P258531	-0.243055	0.784228	0.0875202	-2.77713	0.0054841
A_23_P79661	-0.320893	0.725501	0.115562	-2.7768	0.00548977
A_23_P84398	0.135946	1.14562	0.0489603	2.77665	0.00549225
A_23_P12189	0.298636	1.34802	0.107567	2.77629	0.00549839
A_32_P212685	-0.314555	0.730114	0.113311	-2.77604	0.00550255
A_23_P96965	0.204023	1.22633	0.0735048	2.77564	0.00550929
A_23_P355536	-0.261978	0.769528	0.0944107	-2.77487	0.00552234
VIRS_20000621	0.373243	1.45244	0.134512	2.77478	0.00552385
A_23_P97738	0.394593	1.48378	0.142233	2.77427	0.0055325
A_24_P208724	0.106424	1.11229	0.0383623	2.77417	0.00553421
A_23_P143844	0.240715	1.27216	0.0867802	2.77384	0.00553984
A_32_P865613	0.133725	1.14308	0.0482103	2.77378	0.00554098
A_23_P121179	0.155312	1.16802	0.0559953	2.77366	0.00554295
A_23_P40914	0.153555	1.16597	0.0553834	2.77258	0.00556133
A_24_P401737	-0.371418	0.689756	0.134019	-2.77139	0.00558178
A_23_P117333	-0.292282	0.746558	0.10547	-2.77124	0.00558438
A_24_P298812	-0.105593	0.899791	0.0381094	-2.77078	0.00559225
A_23_P28466	0.0856762	1.08945	0.0309219	2.77073	0.00559306
A_24_P366122	0.267962	1.3073	0.0967259	2.77033	0.00560002
A_24_P164549	-0.135776	0.873038	0.049019	-2.76986	0.00560812
A_23_P96795	0.30466	1.35616	0.110031	2.76886	0.0056252
VIRS_10000083	0.256008	1.29176	0.0924648	2.7687	0.00562797
A_32_P119248	-0.183199	0.832603	0.0661765	-2.76833	0.00563441
VIRS_10002495	-0.31441	0.730219	0.113614	-2.76735	0.00565133
VIRS_10006423	0.231625	1.26065	0.0837094	2.76701	0.00565724
A_32_P219601	0.521431	1.68444	0.188483	2.76646	0.00566693
A_32_P47474	-0.216856	0.805046	0.0783882	-2.76643	0.00566737
A_23_P9056	0.320942	1.37843	0.116015	2.76638	0.00566821
A_24_P144481	0.234294	1.26402	0.084707	2.76593	0.00567598
BC036457_1_2273	-0.280894	0.755108	0.101565	-2.76565	0.00568098
A_23_P259462	-0.175111	0.839364	0.0633218	-2.76541	0.00568508
VIRS_20000970	-0.3389	0.712554	0.122561	-2.76515	0.00568969
A_23_P256572	0.255576	1.29121	0.0924485	2.76452	0.00570061
A_23_P31666	0.275284	1.3169	0.0996341	2.76295	0.00572814
A_23_P168554	0.360404	1.43391	0.130448	2.76281	0.0057306
A_23_P152184	-0.319355	0.726618	0.115595	-2.76272	0.00573226
A_23_P54886	-0.352304	0.703066	0.127549	-2.7621	0.00574312
A_32_P144849	0.135659	1.14529	0.049124	2.76156	0.00575257
A_23_P47125	0.513845	1.67171	0.186088	2.76131	0.00575707
A_23_P16976	0.210688	1.23453	0.0763202	2.76058	0.00576988
A_23_P254271	0.181073	1.1985	0.0656005	2.76024	0.00577595
A_23_P217131	-0.265924	0.766497	0.0963454	-2.76011	0.00577815
A_23_P250404	0.2835	1.32777	0.102727	2.75973	0.00578487
A_24_P918830	-0.286773	0.750682	0.103934	-2.75917	0.00579476
A_23_P376727	-0.261746	0.769706	0.0948982	-2.75818	0.00581247
A_32_P179085	0.280116	1.32328	0.101596	2.75716	0.00583061
A_32_P35313	-0.347172	0.706684	0.125935	-2.75675	0.00583784
A_24_P617278	0.320341	1.3776	0.116222	2.7563	0.00584599
A_23_P255185	-0.243679	0.783739	0.0884142	-2.7561	0.00584944
A_23_P15114	-0.347645	0.706349	0.126149	-2.75584	0.00585425
A_24_P63109	0.297847	1.34696	0.108105	2.75516	0.00586628
A_23_P393099	-0.0975684	0.90704	0.0354294	-2.75388	0.00588937
NM_014781_1_5928	0.302899	1.35378	0.110036	2.75273	0.00591009
A_24_P392201	-0.164674	0.84817	0.0598287	-2.75243	0.00591555
A_23_P21787	0.310382	1.36395	0.11278	2.75209	0.00592156
A_23_P57709	0.153089	1.16543	0.0556274	2.75204	0.00592256
A_23_P126713	0.240332	1.27167	0.0873339	2.75188	0.00592541
A_23_P16667	0.280842	1.32424	0.102058	2.75179	0.00592698
A_23_P71573	0.125679	1.13392	0.0456828	2.75113	0.00593903
A_32_P150748	0.17116	1.18668	0.0622315	2.75038	0.00595262
A_24_P467568	0.238859	1.2698	0.0868582	2.74998	0.00595982
VIRS_10004860	0.439015	1.55118	0.159644	2.74997	0.00596008
A_23_P420359	-0.269432	0.763813	0.0980043	-2.74918	0.00597439
A_24_P639661	0.186799	1.20538	0.067951	2.74902	0.0059774
A_24_P617427	-0.227341	0.796649	0.082739	-2.74769	0.00600167
AK091664_1_2661	0.173471	1.18943	0.0631405	2.74737	0.0060075
A_23_P250930	0.231174	1.26008	0.0841677	2.74659	0.00602177
A_24_P453971	-0.146332	0.86387	0.0532942	-2.74575	0.00603727
A_23_P103248	-0.300241	0.74064	0.109364	-2.74533	0.00604497
A_23_P161091	0.302039	1.35261	0.110041	2.74478	0.00605516
A_24_P205025	0.194972	1.21528	0.0710385	2.74459	0.00605857
A_23_P394367	-0.183116	0.832671	0.0667716	-2.74242	0.00609875
A_32_P119247	-0.222472	0.800538	0.081148	-2.74155	0.00611492
A_24_P252462	0.269712	1.30959	0.0983968	2.74106	0.00612405
A_23_P415820	-0.259964	0.771079	0.094863	-2.74041	0.00613619
A_24_P239266	0.431265	1.5392	0.157425	2.73949	0.00615341
A_24_P229448	-0.0812904	0.921926	0.0296739	-2.73946	0.006154
A_23_P408787	0.330029	1.39101	0.120474	2.73942	0.00615475
A_23_P56127	0.360277	1.43373	0.131541	2.73889	0.00616479
U18018_1_2198	-0.141337	0.868197	0.0516113	-2.73849	0.00617228
VIRS_10006321	0.409962	1.50676	0.149705	2.73847	0.00617249
VIRS_20001494	0.268265	1.30769	0.0979891	2.7377	0.00618708
A_24_P50384	0.283383	1.32761	0.103512	2.73767	0.00618762
A_23_P409623	-0.266517	0.766043	0.0973669	-2.73725	0.00619554
A_24_P677559	-0.119313	0.88753	0.043601	-2.73647	0.00621026
A_23_P127565	0.171853	1.1875	0.0628017	2.73645	0.00621069
A_23_P131664	-0.35485	0.701278	0.129724	-2.73543	0.00622996
A_23_P53039	0.144395	1.15534	0.0527983	2.73485	0.00624086
A_23_P209983	-0.371649	0.689596	0.135915	-2.73443	0.0062489
A_23_P368847	-0.2717	0.762083	0.0993675	-2.73429	0.0062515
A_23_P309228	-0.455931	0.633857	0.166753	-2.73417	0.00625384
A_23_P203183	0.246308	1.27929	0.0900861	2.73414	0.00625439
A_23_P212721	0.400254	1.4922	0.146427	2.73346	0.00626724
A_23_P5551	-0.252628	0.776757	0.092465	-2.73215	0.00629231
A_23_P57706	0.138944	1.14906	0.0508704	2.73134	0.00630764
A_24_P636304	0.20988	1.23353	0.0768426	2.73129	0.00630866
A_23_P22642	-0.120014	0.886908	0.0439429	-2.73114	0.00631158
A_23_P212501	0.239264	1.27031	0.0876064	2.73112	0.00631194
VIRS_10007695	0.517795	1.67832	0.189603	2.73094	0.00631532
A_24_P324838	0.359432	1.43252	0.131634	2.73054	0.00632313
A_24_P231097	0.161927	1.17577	0.0593066	2.73033	0.00632701
A_24_P398147	0.120722	1.12831	0.0442162	2.73027	0.00632833
NKI_NM_006681	0.123045	1.13093	0.0450686	2.73016	0.00633038
A_23_P26325	-0.155204	0.856241	0.0568565	-2.72974	0.00633844
A_32_P109653	0.133038	1.14229	0.0487416	2.72945	0.006344
A_24_P346369	-0.381781	0.682644	0.139887	-2.72921	0.00634853
A_23_P81901	-0.0870966	0.916589	0.0319132	-2.72917	0.00634944
A_24_P943802	0.250576	1.28477	0.0918282	2.72875	0.00635746
A_23_P113373	-0.362777	0.695742	0.133001	-2.72762	0.00637925
A_23_P62447	-0.201059	0.817864	0.0737463	-2.72636	0.00640368
A_23_P300077	0.190481	1.20983	0.0698815	2.72577	0.00641507
A_24_P419028	0.304861	1.35644	0.111844	2.72577	0.00641518
A_23_P250444	-0.115617	0.890816	0.0424334	-2.72468	0.00643642
A_24_P928361	-0.26378	0.768143	0.0968159	-2.72455	0.00643892
A_23_P366426	0.245758	1.27859	0.0902037	2.72448	0.00644031
A_23_P12336	-0.253552	0.77604	0.0930863	-2.72384	0.00645285
A_24_P358425	0.254892	1.29032	0.0936003	2.7232	0.00646537
A_23_P71461	0.285004	1.32977	0.104659	2.72318	0.00646566
A_24_P324250	-0.276715	0.758271	0.101638	-2.72257	0.00647773
A_23_P96478	0.493815	1.63856	0.18138	2.72255	0.0064781
A_32_P144852	0.125742	1.13399	0.0462082	2.72122	0.00650424
A_23_P84860	-0.115715	0.890729	0.0425455	-2.71978	0.00653251
A_24_P530835	-0.453395	0.635467	0.16675	-2.71901	0.00654772
A_24_P648837	0.470222	1.60035	0.17301	2.71789	0.00657004
A_23_P129388	-0.384135	0.68104	0.141339	-2.71783	0.00657119
A_32_P37775	0.316053	1.3717	0.116438	2.71436	0.00664043
A_23_P84434	0.289505	1.33577	0.106662	2.71424	0.00664285
A_23_P372847	-0.509749	0.600646	0.187859	-2.71347	0.00665835
A_23_P300056	0.263282	1.30119	0.0970443	2.71301	0.00666756
A_23_P73787	0.113967	1.12072	0.0420265	2.71179	0.00669212
A_23_P158897	-0.353097	0.702509	0.130224	-2.71146	0.00669876
A_23_P349310	-0.283499	0.753144	0.104593	-2.7105	0.00671829
A_24_P203057	-0.213907	0.807423	0.0789213	-2.71038	0.00672052
A_23_P116873	0.208672	1.23204	0.0769945	2.71022	0.00672379
A_32_P210798	0.25207	1.28669	0.0930076	2.7102	0.00672418
A_32_P123273	0.211748	1.23584	0.0781664	2.70894	0.00674989
A_23_P41512	0.27571	1.31747	0.10178	2.70889	0.00675085
VIRS_10002695	0.398439	1.4895	0.1471	2.70863	0.00675609
BC007608_1_1255	-0.205156	0.81452	0.0757759	-2.70741	0.00678106
VIRS_10002552	0.424777	1.52925	0.156912	2.7071	0.00678734
A_23_P141715	-0.243601	0.7838	0.0900116	-2.70633	0.00680308
A_23_P300302	0.224533	1.25174	0.0829672	2.70629	0.00680402
A_23_P35987	-0.294131	0.745179	0.108706	-2.70574	0.00681521
A_24_P262733	0.269696	1.30957	0.0996842	2.7055	0.00682019
NM_001630_1_1585	0.105265	1.111	0.0389091	2.7054	0.00682219
A_32_P171313	0.159314	1.17271	0.0588968	2.70497	0.00683112
A_23_P151598	0.355575	1.427	0.131453	2.70496	0.00683119
A_24_P934289	-0.225504	0.798114	0.0833889	-2.70425	0.0068459
A_23_P34476	0.115927	1.12291	0.0428701	2.70414	0.00684806
A_23_P22647	-0.151564	0.859363	0.056057	-2.70376	0.00685606
A_32_P25380	0.57102	1.77007	0.211205	2.70363	0.00685868
A_23_P12186	0.289474	1.33573	0.107082	2.70331	0.00686536
A_23_P357563	-0.169903	0.843747	0.0628646	-2.70268	0.00687822
A_23_P212890	0.265416	1.30397	0.0982054	2.70266	0.00687871
NM_002522_1_4844	0.146938	1.15828	0.0543703	2.70254	0.0068811
VIRS_20001209	-0.34353	0.709262	0.127179	-2.70116	0.00690978
A_24_P183094	0.284406	1.32897	0.105313	2.70058	0.00692183
A_23_P128828	-0.321056	0.725382	0.118897	-2.70029	0.00692798
A_23_P205867	-0.112577	0.893529	0.041691	-2.70027	0.00692822
A_24_P342157	-0.232737	0.792362	0.0862191	-2.69936	0.00694726
VIRS_10006793	-0.235565	0.790124	0.087267	-2.69936	0.00694733
VIRS_10004932	-0.466081	0.627457	0.172712	-2.69861	0.00696304
A_32_P115047	0.225157	1.25252	0.0834813	2.69709	0.00699489
A_24_P139742	0.249969	1.28399	0.0926914	2.69679	0.00700123
A_24_P405904	0.340546	1.40571	0.126296	2.69641	0.00700916
A_23_P164733	0.362122	1.43637	0.134309	2.69617	0.00701408
A_23_P92903	0.210999	1.23491	0.0782686	2.69583	0.00702135
A_23_P149649	0.27786	1.3203	0.10309	2.69531	0.00703237
A_23_P161087	0.277453	1.31976	0.102949	2.69506	0.00703761
A_23_P367404	-0.357067	0.699725	0.132494	-2.69496	0.00703968
A_23_P363	0.347158	1.41504	0.128823	2.69485	0.00704206
A_23_P211910	0.157321	1.17037	0.0583843	2.69457	0.00704797
A_23_P69402	0.207629	1.23076	0.0770557	2.69453	0.0070487
A_32_P176677	0.210566	1.23438	0.0781724	2.69361	0.00706821
A_23_P151136	-0.244167	0.783357	0.0906537	-2.6934	0.00707274
NM_001008_2_510	0.234595	1.2644	0.0871052	2.69324	0.0070762
A_23_P35530	-0.260992	0.770287	0.0969077	-2.6932	0.00707701
A_24_P385739	0.144437	1.15539	0.053637	2.69287	0.00708406
A_23_P94493	0.160673	1.1743	0.0596695	2.69272	0.0070871
VIRS_10000784	0.417101	1.51756	0.154931	2.69217	0.00709882
VIRS_10007960	0.296616	1.3453	0.110196	2.6917	0.00710893
A_23_P502421	0.263944	1.30206	0.0980777	2.69118	0.00712004
A_23_P115167	-0.321879	0.724786	0.119608	-2.69111	0.00712137
AL834166_1_4574	0.254646	1.29001	0.0946632	2.69002	0.0071447
A_23_P137226	-0.208703	0.811636	0.0775891	-2.68985	0.00714838
A_24_P472081	-0.124916	0.882571	0.0464415	-2.68975	0.00715048
A_23_P255602	-0.278715	0.756755	0.10364	-2.68926	0.00716105
VIRS_10007169	0.572916	1.77343	0.213067	2.68891	0.00716864
A_23_P161209	-0.320964	0.725449	0.119385	-2.68848	0.00717776
A_23_P82859	0.324215	1.38295	0.120604	2.68826	0.0071825
VIRS_10006636	0.367405	1.44398	0.136676	2.68815	0.00718492
VIRS_10002915	-0.345377	0.707954	0.128482	-2.68814	0.00718521
A_32_P119348	0.137025	1.14686	0.050978	2.68791	0.00718997
A_23_P431776	-0.161957	0.850478	0.0602564	-2.6878	0.00719244
NM_007146_1_2154	0.236596	1.26693	0.0880508	2.68704	0.00720884
A_23_P217998	0.182975	1.20078	0.0681009	2.68682	0.00721358
A_23_P157024	-0.282063	0.754226	0.104994	-2.68647	0.00722116
A_23_P135497	0.214978	1.23983	0.0800542	2.6854	0.00724422
A_23_P19282	0.183937	1.20194	0.0685011	2.68517	0.00724939
A_23_P140454	0.149234	1.16094	0.0556142	2.68338	0.00728831
A_24_P264188	0.214863	1.23969	0.0800814	2.68306	0.00729519
A_23_P139132	0.34778	1.41592	0.129632	2.68283	0.00730028
A_32_P64560	-0.165945	0.847093	0.0618623	-2.68249	0.00730757
A_24_P298027	0.266213	1.30501	0.0992457	2.68236	0.00731049
VIRS_10006173	0.55362	1.73954	0.2064	2.68227	0.00731243
A_24_P225845	0.17649	1.19302	0.0658001	2.68221	0.00731372
VIRS_10004672	-0.426798	0.652595	0.159153	-2.68168	0.00732532
A_23_P250442	-0.106148	0.899291	0.0395872	-2.68139	0.00733181
A_24_P393950	0.251203	1.28557	0.09372	2.68036	0.00735425
A_23_P42802	-0.238391	0.787894	0.0889458	-2.68019	0.00735813
A_23_P100498	0.341521	1.40709	0.127479	2.67905	0.00738319
A_23_P47785	-0.326708	0.721294	0.121956	-2.67891	0.0073862
A_23_P80648	0.314893	1.37011	0.117588	2.67794	0.00740764
A_24_P163237	-0.215744	0.805942	0.0805781	-2.67745	0.00741841
A_23_P251011	-0.220769	0.801902	0.0824726	-2.67688	0.00743107
A_23_P109229	0.45366	1.57406	0.169514	2.67624	0.00744523
A_24_P151305	0.426542	1.53195	0.159396	2.67599	0.00745094
VIRS_10000541	0.234699	1.26453	0.0877552	2.67447	0.00748467
A_24_P215069	0.118159	1.12542	0.0441911	2.67382	0.00749936
A_24_P401855	-0.166028	0.847022	0.0620947	-2.67379	0.00749996
A_23_P133728	0.637024	1.89084	0.238293	2.67328	0.00751125
A_32_P436142	-0.365018	0.694184	0.136607	-2.67203	0.00753931
A_23_P82554	0.306695	1.35893	0.114812	2.67129	0.00755607
A_23_P158913	0.226489	1.25419	0.0847873	2.67126	0.00755662
A_23_P203180	0.283043	1.32716	0.105963	2.67114	0.00755943
A_32_P17133	0.278112	1.32063	0.104134	2.67071	0.00756919
A_32_P218251	0.291881	1.33894	0.109299	2.67049	0.00757397
A_23_P104522	0.128268	1.13686	0.0480439	2.66981	0.00758934
VIRS_10007683	0.375897	1.4563	0.1408	2.66973	0.00759118
NM_000949_1_2647	-0.186216	0.830094	0.0697631	-2.66926	0.00760186
A_23_P140364	-0.20969	0.810835	0.0785699	-2.66884	0.00761143
A_24_P224966	0.447134	1.56382	0.167566	2.66841	0.00762105
A_24_P203056	-0.202556	0.81664	0.0759318	-2.66761	0.00763932
A_23_P316239	-0.308572	0.734495	0.115688	-2.66727	0.00764692
A_23_P419943	0.169332	1.18451	0.0634985	2.6667	0.00765992
A_32_P129945	-0.169023	0.844489	0.0633963	-2.66614	0.00767283
A_23_P150316	-0.0959815	0.908481	0.0360125	-2.66523	0.00769358
A_23_P12333	-0.234222	0.791186	0.0878812	-2.66521	0.00769392
A_24_P134835	-0.367663	0.69235	0.137962	-2.66496	0.00769968
A_23_P70599	0.131472	1.14051	0.0493352	2.66488	0.00770161
A_23_P148251	-0.0959612	0.908499	0.0360254	-2.66371	0.00772848
A_24_P53781	0.137143	1.14699	0.0514903	2.66347	0.00773395
VIRS_10001750	0.472857	1.60457	0.177561	2.66306	0.00774326
A_23_P89981	0.123781	1.13177	0.0464816	2.66302	0.00774422
A_23_P103877	0.16332	1.17741	0.0613342	2.66278	0.00774975
A_23_P424793	0.28338	1.32761	0.106431	2.66256	0.00775482
A_23_P367676	-0.37531	0.687076	0.140979	-2.66217	0.00776375
A_32_P17135	0.277485	1.31981	0.104235	2.66209	0.00776562
A_24_P923839	-0.351013	0.703975	0.131879	-2.66164	0.0077762
A_24_P299685	0.129253	1.13798	0.048579	2.66067	0.00779853
A_32_P394491	0.263624	1.30164	0.0990847	2.6606	0.00780026
A_23_P94779	-0.258573	0.772153	0.0972087	-2.65998	0.00781453
A_23_P132147	-0.245771	0.782101	0.0923987	-2.6599	0.00781645
A_23_P42800	-0.232754	0.792349	0.0875721	-2.65785	0.00786408
A_24_P1949	0.385311	1.47007	0.144979	2.65771	0.00786739
A_24_P355568	0.314769	1.36994	0.118466	2.65704	0.00788307
A_23_P71464	0.280194	1.32339	0.10546	2.65687	0.00788687
NKI_CONTIG37598	-0.273649	0.760599	0.103019	-2.65629	0.00790062
A_24_P19677	0.207211	1.23024	0.0780154	2.65603	0.00790656
A_32_P3551	-0.375161	0.687179	0.141322	-2.65466	0.00793892
A_24_P208704	0.287095	1.33255	0.108221	2.65286	0.00798121
A_24_P406060	-0.144966	0.865052	0.0546497	-2.65264	0.00798651
A_32_P71310	-0.206533	0.813399	0.077867	-2.65239	0.0079925
A_23_P109636	-0.165988	0.847056	0.0625984	-2.65163	0.00801035
A_24_P77968	0.182857	1.20064	0.0689681	2.65132	0.0080178
A_23_P108946	-0.221209	0.801549	0.0834457	-2.65093	0.00802706
A_24_P248271	-0.306846	0.735764	0.115764	-2.65061	0.00803469
A_23_P110752	-0.327433	0.720771	0.123543	-2.65037	0.0080404
A_23_P38952	0.543902	1.72272	0.205273	2.64965	0.00805759
A_23_P212508	0.189561	1.20872	0.0715425	2.64963	0.00805802
A_23_P110598	0.305985	1.35796	0.115506	2.64907	0.00807127
A_24_P230916	0.207967	1.23117	0.0785222	2.64851	0.00808484
VIRS_10008754	0.386177	1.47135	0.145815	2.6484	0.00808742
A_32_P127412	-0.300708	0.740294	0.113585	-2.64743	0.00811071
VIRS_10003441	0.334716	1.39754	0.126431	2.64742	0.00811086
A_24_P494455	-0.232769	0.792337	0.0879272	-2.64729	0.00811389
A_32_P471485	0.185734	1.2041	0.0701621	2.64722	0.00811566
A_32_P96188	-0.214571	0.806887	0.08107	-2.64674	0.00812719
A_32_P122086	0.153228	1.16559	0.057919	2.64556	0.00815553
A_23_P431771	-0.145852	0.864286	0.0551383	-2.6452	0.00816429
A_23_P154537	-0.300656	0.740332	0.113702	-2.64425	0.00818731
A_23_P164091	-0.296589	0.743349	0.112172	-2.64406	0.00819191
A_23_P22134	0.0859536	1.08976	0.0325101	2.6439	0.00819563
A_23_P430068	0.116967	1.12408	0.0442517	2.64323	0.00821189
VIRS_10008326	0.356533	1.42837	0.13489	2.64314	0.00821401
A_24_P608268	-0.0994842	0.905304	0.0376408	-2.64298	0.00821787
A_24_P504297	-0.134433	0.874212	0.0508655	-2.6429	0.00821989
A_24_P932958	0.352739	1.42296	0.133548	2.6413	0.00825885
A_32_P68103	0.136571	1.14634	0.051726	2.64028	0.00828373
A_23_P135494	0.253427	1.28843	0.0959883	2.64019	0.00828598
A_23_P312646	-0.285024	0.751996	0.10797	-2.63985	0.0082943
A_24_P93320	-0.154124	0.857166	0.058399	-2.63915	0.00831137
VIRS_10008652	0.445544	1.56134	0.168833	2.63896	0.00831612
A_23_P126716	0.228608	1.25685	0.0866326	2.63882	0.00831942
VIRS_20002318	0.466675	1.59468	0.176852	2.63879	0.00832031
A_23_P23765	0.253849	1.28898	0.0962032	2.63867	0.0083231
A_23_P114275	-0.230015	0.794522	0.0871786	-2.63844	0.00832892
VIRS_10006508	-0.553694	0.574823	0.209903	-2.63786	0.00834319
A_23_P210191	-0.0748494	0.927883	0.0283763	-2.63774	0.00834599
A_23_P5832	0.315222	1.37056	0.119523	2.63734	0.00835587
A_23_P215137	-0.271631	0.762135	0.102996	-2.6373	0.00835698
A_23_P255942	0.507441	1.66103	0.192427	2.63705	0.00836297
A_23_P402670	-0.162819	0.849745	0.0617537	-2.63659	0.00837441
A_23_P111701	0.182037	1.19966	0.069044	2.63653	0.00837586
NM_006398_1_53	-0.0903068	0.913651	0.0342537	-2.63641	0.00837878
A_24_P370952	-0.246382	0.781624	0.0934561	-2.63634	0.0083806
A_24_P133253	0.176758	1.19334	0.0670491	2.63624	0.00838302
A_24_P290529	0.218582	1.24431	0.0829994	2.63354	0.00844995
A_23_P393670	-0.225511	0.798108	0.0856473	-2.63302	0.00846303
VIRS_10006417	0.294	1.34178	0.111697	2.63212	0.00848544
VIRS_20000570	0.500319	1.64925	0.190123	2.63156	0.00849935
A_23_P305198	-0.243016	0.784259	0.0923505	-2.63146	0.00850201
A_23_P403398	-0.241245	0.785649	0.0916958	-2.63093	0.00851523
A_23_P70099	-0.306737	0.735844	0.116592	-2.63086	0.00851692
A_23_P87049	-0.163264	0.849367	0.0620649	-2.63054	0.00852483
A_23_P131337	-0.398851	0.671091	0.151627	-2.63048	0.00852649
NM_001657_2_1040	0.102325	1.10774	0.0388999	2.63047	0.00852658
A_24_P73535	-0.213266	0.807941	0.0810853	-2.63014	0.00853493
A_24_P730679	-0.316664	0.728576	0.120401	-2.63008	0.00853658
NM_001461_1_1549	0.199207	1.22043	0.0757513	2.62975	0.00854479
VIRS_10002539	-0.452285	0.636173	0.17199	-2.62971	0.00854572
A_24_P144084	-0.341185	0.710927	0.129743	-2.6297	0.00854614
A_23_P38096	0.297018	1.34584	0.112956	2.6295	0.00855097
A_23_P29104	-0.285301	0.751788	0.10851	-2.62926	0.00855697
A_24_P289208	-0.103145	0.901996	0.039234	-2.62898	0.00856405
A_24_P134953	0.255965	1.29171	0.0973631	2.62897	0.00856429
A_23_P143559	0.23479	1.26464	0.089343	2.62796	0.00858991
VIRS_10003423	0.429362	1.53628	0.163402	2.62765	0.00859776
A_23_P80426	0.214892	1.23973	0.0817986	2.62709	0.00861195
A_24_P76699	0.194083	1.2142	0.073888	2.62671	0.00862137
A_32_P216566	-0.166251	0.846834	0.0632929	-2.62669	0.0086221
A_23_P316232	-0.298467	0.741955	0.113685	-2.62539	0.00865504
A_32_P35311	-0.332086	0.717426	0.126534	-2.62448	0.00867807
U18018_1_2258	-0.162686	0.849858	0.0619935	-2.62425	0.00868411
A_23_P390722	0.267891	1.3072	0.102111	2.62352	0.00870268
A_32_P116856	-0.116028	0.890451	0.0442286	-2.62336	0.0087067
A_23_P20362	0.175026	1.19128	0.0667408	2.62247	0.00872947
A_23_P211911	0.155694	1.16847	0.0593757	2.62219	0.00873679
A_23_P95612	0.271514	1.31195	0.103598	2.62083	0.00877152
A_32_P109655	0.147465	1.15889	0.0562733	2.62051	0.00877976
A_23_P100931	0.347571	1.41562	0.132653	2.62014	0.00878931
A_23_P136589	0.20238	1.22431	0.0772508	2.61978	0.00879867
A_24_P797455	-0.246536	0.781504	0.0941103	-2.61964	0.00880216
AK092669_1_2125	-0.179011	0.836097	0.0683403	-2.6194	0.00880847
A_24_P93675	-0.161374	0.850974	0.061609	-2.61932	0.00881045
A_23_P206288	-0.205927	0.813893	0.078632	-2.61887	0.00882227
A_24_P364057	0.127616	1.13612	0.048739	2.61836	0.0088353
A_32_P108562	0.258401	1.29486	0.0986991	2.61807	0.0088428
A_23_P146503	-0.253845	0.775812	0.096973	-2.61769	0.0088527
A_32_P229215	0.114247	1.12103	0.0436515	2.61725	0.00886405
A_23_P71430	0.22671	1.25447	0.0866272	2.61707	0.00886872
A_23_P217135	-0.255143	0.774805	0.0975176	-2.61638	0.00888672
A_23_P92965	0.24909	1.28286	0.0952198	2.61595	0.00889792
A_23_P126159	0.304279	1.35565	0.116337	2.61549	0.00891002
VIRS_20001420	0.311753	1.36582	0.119202	2.61533	0.00891409
NM_000764_2_1403	0.374281	1.45395	0.143118	2.6152	0.00891755
A_24_P416346	-0.163291	0.849344	0.0624402	-2.61515	0.0089188
A_23_P7853	-0.312036	0.731955	0.119346	-2.61456	0.00893428
T50661_1_71	-0.284948	0.752053	0.108995	-2.61432	0.00894042
A_23_P162617	0.233328	1.2628	0.0892514	2.61428	0.00894152
A_24_P131622	-0.145946	0.864204	0.0558323	-2.61401	0.00894873
A_24_P334360	0.262054	1.2996	0.100313	2.61236	0.00899196
A_23_P118327	-0.26943	0.763814	0.103143	-2.61221	0.00899597
A_23_P35082	0.353563	1.42413	0.135409	2.61108	0.00902556
VIRS_10008639	-0.277344	0.757794	0.106226	-2.61088	0.00903096
A_32_P205596	-0.352366	0.703023	0.134986	-2.61039	0.00904387
A_23_P157170	-0.339725	0.711966	0.130149	-2.61028	0.00904694
A_23_P152181	-0.315055	0.729748	0.12071	-2.61001	0.00905385
A_24_P355569	0.261824	1.2993	0.100324	2.60978	0.00905997
A_23_P130677	0.315191	1.37052	0.120786	2.60949	0.00906769
A_23_P216779	0.112934	1.11956	0.0432871	2.60896	0.00908171
VIRS_10004780	0.647185	1.91016	0.248087	2.6087	0.00908876
A_23_P1358	0.256526	1.29243	0.0983465	2.60839	0.00909702
A_24_P169385	0.245261	1.27795	0.0940279	2.60838	0.00909711
A_32_P191141	-0.165163	0.847756	0.0633366	-2.6077	0.00911524
A_23_P378690	0.189552	1.20871	0.0727082	2.60702	0.00913349
A_32_P196851	0.265451	1.30402	0.10183	2.6068	0.00913931
A_24_P63113	0.265449	1.30402	0.101853	2.60619	0.00915567
NM_003468_2_2451	-0.122187	0.884983	0.0468843	-2.60615	0.00915669
A_23_P65068	0.177153	1.19381	0.0679982	2.60526	0.00918053
A_32_P109029	-0.15329	0.857881	0.0588502	-2.60475	0.00919401
A_24_P34071	0.381697	1.46477	0.146541	2.6047	0.0091954
A_23_P257836	0.171009	1.1865	0.0656542	2.60469	0.00919572
VIRS_10007848	0.484951	1.62409	0.186241	2.60388	0.00921749
VIRS_10003142	0.335312	1.39838	0.128815	2.60305	0.00923979
A_23_P58228	0.162189	1.17608	0.0623081	2.60301	0.00924092
A_24_P354337	0.207296	1.23035	0.0796472	2.60268	0.00924984
NM_000681_2_3528	0.123193	1.1311	0.0473339	2.60263	0.00925108
A_24_P289203	-0.117048	0.889543	0.0449733	-2.60261	0.00925178
A_23_P55045	0.308471	1.36134	0.118539	2.60227	0.00926076
VIRS_10000978	0.37463	1.45445	0.143984	2.60188	0.00927142
A_23_P213394	-0.654951	0.519467	0.251733	-2.60177	0.00927437
VIRS_10000439	0.412858	1.51113	0.158685	2.60176	0.00927478
A_32_P206051	-0.228641	0.795614	0.08788	-2.60174	0.00927521
A_24_P321720	-0.316784	0.728488	0.121768	-2.60154	0.00928071
A_24_P936051	-0.25988	0.771144	0.0999084	-2.60118	0.00929029
BG483384_1_488	-0.283025	0.753501	0.108816	-2.60095	0.00929659
A_23_P69068	0.210763	1.23462	0.0810447	2.60058	0.00930655
A_23_P168211	-0.32894	0.719686	0.126506	-2.6002	0.00931705
VIRS_10003343	-0.260393	0.770749	0.100164	-2.59967	0.00933138
A_24_P154509	0.343493	1.40986	0.132148	2.5993	0.00934137
A_23_P217342	-0.213913	0.807419	0.082324	-2.59842	0.00936527
A_23_P785	0.253629	1.28869	0.0976155	2.59825	0.00937012
A_23_P344390	0.338732	1.40317	0.130373	2.59817	0.00937216
VIRS_10006149	0.351345	1.42098	0.135243	2.59787	0.00938044
A_23_P21785	0.310183	1.36367	0.119407	2.59769	0.0093852
NM_018653_2_1063	-0.147888	0.862528	0.0569383	-2.59734	0.00939502
A_23_P48695	-0.320562	0.725741	0.123428	-2.59716	0.00939972
A_32_P30693	0.336693	1.40031	0.129714	2.59565	0.00944127
A_23_P141716	-0.225052	0.798475	0.0867055	-2.59559	0.0094429
A_23_P120545	0.165567	1.18006	0.0637913	2.59545	0.00944661
A_23_P425811	0.378893	1.46067	0.145987	2.59538	0.00944853
A_23_P47756	0.187898	1.20671	0.0724072	2.59501	0.00945868
A_23_P148204	-0.283166	0.753395	0.10912	-2.595	0.00945896
A_24_P465879	-0.252353	0.776971	0.0972458	-2.595	0.00945919
NM_000318_1_1520	0.235741	1.26585	0.0908746	2.59413	0.00948302
A_24_P206345	-0.344679	0.708448	0.132893	-2.59365	0.00949624
A_32_P106234	-0.177948	0.836986	0.0686195	-2.59326	0.00950715
A_24_P374739	-0.190848	0.826258	0.0735976	-2.59313	0.0095107
A_24_P246229	-0.278884	0.756628	0.107572	-2.59253	0.00952724
A_23_P25989	-0.316062	0.729014	0.121969	-2.59133	0.00956054
A_23_P56347	-0.272779	0.761261	0.105276	-2.59109	0.00956722
A_23_P130537	0.145199	1.15627	0.056039	2.59103	0.00956902
A_23_P55099	-0.198384	0.820055	0.0765698	-2.59089	0.00957286
A_23_P43074	0.329017	1.3896	0.126992	2.59085	0.0095738
A_32_P180436	-0.259912	0.771119	0.100322	-2.59077	0.00957613
VIRS_10005466	0.367509	1.44413	0.141882	2.59024	0.00959089
A_23_P33816	0.263484	1.30146	0.101724	2.59018	0.00959263
VIRS_10003009	0.231123	1.26001	0.0892366	2.59	0.00959752
A_32_P42723	0.195267	1.21564	0.0753975	2.58983	0.00960225
A_32_P4814	-0.326951	0.721119	0.126268	-2.58934	0.00961589
A_23_P164354	0.402569	1.49566	0.155497	2.58892	0.00962765
A_23_P113264	0.234283	1.264	0.0905006	2.58875	0.0096326
A_23_P144022	0.191225	1.21073	0.0738764	2.58844	0.00964118
A_23_P44954	0.236108	1.26631	0.0912218	2.58828	0.00964552
A_23_P153185	0.0929516	1.09741	0.035913	2.58825	0.00964657
A_23_P30115	-0.299004	0.741556	0.115542	-2.58784	0.00965787
A_32_P113146	-0.238145	0.788088	0.0920268	-2.58778	0.0096597
A_23_P306919	-0.287453	0.750172	0.111094	-2.58747	0.00966835
A_24_P410582	0.274188	1.31546	0.105972	2.58735	0.0096717
A_23_P421563	0.329463	1.39022	0.127355	2.58696	0.00968274
A_24_P139862	0.514532	1.67286	0.198955	2.58618	0.00970459
A_23_P70598	0.124967	1.13311	0.0483223	2.58611	0.00970664
A_24_P66270	0.302535	1.35329	0.117007	2.5856	0.00972086
A_23_P162766	-0.205183	0.814498	0.0793617	-2.58542	0.00972608
A_23_P65002	0.209506	1.23307	0.0810365	2.58533	0.00972855
A_24_P195784	-0.281081	0.754967	0.108728	-2.58518	0.00973293
VIRS_10007669	0.298976	1.34848	0.115658	2.58501	0.00973765
A_32_P82265	-0.395625	0.673259	0.153046	-2.585	0.00973792
A_24_P934126	0.260697	1.29783	0.100861	2.58471	0.00974612
A_24_P230734	-0.283193	0.753374	0.109574	-2.5845	0.00975211
A_24_P384125	-0.0860853	0.917516	0.033309	-2.58445	0.00975357
A_32_P113197	-0.241688	0.785301	0.0935241	-2.58423	0.00975974
A_23_P382834	0.168245	1.18323	0.0651113	2.58397	0.00976705
VIRS_10007053	0.409592	1.5062	0.158606	2.58244	0.00981044
A_24_P70117	0.245931	1.27881	0.0952337	2.58239	0.00981173
A_23_P152768	0.367001	1.4434	0.142124	2.58225	0.0098158
A_32_P95051	0.279645	1.32266	0.108319	2.58168	0.00983201
A_24_P397903	0.204408	1.2268	0.0792021	2.58084	0.00985611
A_23_P15113	-0.321137	0.725324	0.124444	-2.58058	0.00986346
A_32_P179089	0.26119	1.29847	0.101239	2.57994	0.00988171
A_23_P209337	-0.228393	0.795811	0.0885905	-2.57808	0.00993519
NM_000421_1_1235	0.221771	1.24829	0.0860272	2.57792	0.0099397
BC007608_1_1326	-0.193051	0.82444	0.074904	-2.57731	0.00995729
A_24_P406061	-0.143423	0.866387	0.05565	-2.57724	0.00995927
A_32_P62199	-0.250915	0.778089	0.0973583	-2.57723	0.0099595
A_24_P402976	-0.269897	0.763459	0.104725	-2.57719	0.00996084
VIRS_10004610	-0.229703	0.79477	0.0891334	-2.57707	0.00996427
A_23_P321841	0.121556	1.12925	0.0471709	2.57693	0.00996812
VIRS_20000619	-0.366595	0.69309	0.142262	-2.57691	0.00996885
A_23_P95609	0.261587	1.29899	0.101516	2.57681	0.0099718
VIRS_10000977	0.371656	1.45013	0.14427	2.57611	0.0099919

## Sheet: TCGA_DGE_cov_p<0.01
gene_name	coef	exp_coef	se_coef	z_score	pval
VIRS_10005032	-0.713068	0.490138	0.14227	-5.01207	5.38e-07
A_24_P782020	-0.544851	0.579928	0.118903	-4.5823	4.6e-06
A_24_P62469	-0.371953	0.689387	0.087135	-4.26869	1.97e-05
A_24_P280333	-0.327676	0.720597	0.077821	-4.21063	2.55e-05
A_23_P304464	0.541589	1.71874	0.130414	4.15284	3.28e-05
A_32_P108567	0.422326	1.52551	0.102959	4.1019	4.1e-05
A_23_P250930	0.380518	1.46304	0.0940612	4.04543	5.22e-05
A_23_P346389	0.461588	1.58659	0.114439	4.03349	5.5e-05
A_24_P351428	0.366932	1.4433	0.0910621	4.02948	5.59e-05
A_32_P19607	0.379751	1.46192	0.0950496	3.99529	6.46e-05
A_24_P62476	-0.433973	0.64793	0.109352	-3.96859	7.23e-05
A_23_P121223	0.404059	1.49789	0.102085	3.95806	7.56e-05
VIRS_10004647	0.41465	1.51384	0.104857	3.95442	7.67e-05
A_23_P233	0.326735	1.38643	0.0828211	3.94507	7.98e-05
A_32_P212686	-0.476779	0.62078	0.120892	-3.94383	8.02e-05
VIRS_10006175	0.335818	1.39908	0.0851782	3.94254	8.06e-05
A_24_P202747	0.558338	1.74777	0.141654	3.94157	8.09e-05
A_24_P90093	0.382823	1.46642	0.0972233	3.93756	8.23e-05
A_24_P377283	-0.427808	0.651936	0.108652	-3.93742	8.24e-05
A_24_P240166	0.233769	1.26335	0.0595449	3.92593	8.64e-05
A_23_P121222	0.413452	1.51203	0.105398	3.92277	8.75e-05
A_23_P79213	-0.313984	0.730531	0.0802745	-3.91138	9.18e-05
A_23_P151135	-0.298555	0.74189	0.0763781	-3.9089	9.27e-05
A_32_P196044	0.415154	1.5146	0.106248	3.90739	9.33e-05
A_32_P19608	0.375749	1.45608	0.096229	3.90474	9.43e-05
A_23_P166742	0.460491	1.58485	0.118122	3.89844	9.68e-05
A_23_P21787	0.491883	1.63539	0.126567	3.88633	0.000101771
A_23_P354855	0.342831	1.40893	0.088253	3.88463	0.000102485
A_24_P205025	0.292655	1.33998	0.0755458	3.87387	0.000107119
A_24_P90097	0.361887	1.43604	0.0936233	3.86535	0.000110931
A_23_P166743	0.448691	1.56626	0.116338	3.8568	0.000114882
A_32_P108562	0.437115	1.54823	0.113378	3.85539	0.000115547
A_32_P56320	-0.341285	0.710857	0.0886211	-3.85105	0.000117611
A_24_P51832	0.526858	1.6936	0.13696	3.8468	0.000119671
A_23_P215198	-0.627163	0.534105	0.163056	-3.8463	0.000119914
A_24_P721815	-0.302509	0.738962	0.0786844	-3.84459	0.000120755
A_32_P100683	-0.355329	0.700943	0.0924769	-3.84235	0.000121862
A_23_P215306	-0.500905	0.605982	0.131126	-3.82002	0.000133439
VIRS_20001036	0.480977	1.61765	0.125984	3.81778	0.00013466
A_23_P76907	-0.437297	0.645779	0.114601	-3.81584	0.000135721
A_23_P29183	-0.345293	0.708013	0.0906571	-3.80879	0.000139651
NM_001461_1_1549	0.324579	1.38345	0.0853029	3.80502	0.000141792
A_24_P192262	-0.487632	0.614079	0.129137	-3.77608	0.000159318
A_23_P21785	0.502089	1.65217	0.133012	3.77476	0.000160161
A_23_P29185	-0.339747	0.711951	0.090102	-3.77069	0.000162797
A_23_P28264	-0.435617	0.646865	0.115529	-3.77064	0.000162831
VIRS_10002127	-0.290055	0.748222	0.0769584	-3.76899	0.000163908
VIRS_10002277	-0.309894	0.733525	0.082238	-3.76826	0.00016439
A_24_P406514	0.490316	1.63283	0.130373	3.76087	0.000169327
A_23_P204133	-0.27369	0.760568	0.0729776	-3.75033	0.000176599
A_23_P130344	-0.277047	0.758019	0.0738989	-3.749	0.000177538
A_24_P350838	-0.246995	0.781145	0.0659353	-3.74601	0.000179668
A_23_P132863	0.51002	1.66532	0.136509	3.73617	0.000186843
A_23_P157168	-0.451713	0.636537	0.121006	-3.73299	0.000189223
A_32_P207789	-0.20304	0.816246	0.0544936	-3.72594	0.000194592
A_23_P349310	-0.430338	0.650289	0.115502	-3.72581	0.000194686
A_32_P74847	0.464902	1.59186	0.12518	3.71387	0.000204112
A_23_P212213	0.509463	1.6644	0.137437	3.70689	0.000209823
A_23_P110752	-0.489756	0.612776	0.132204	-3.70454	0.000211776
A_23_P35530	-0.368531	0.69175	0.0997084	-3.69609	0.000218946
A_24_P93209	-0.479626	0.619015	0.130045	-3.68814	0.000225897
A_23_P212890	0.390551	1.4778	0.106001	3.68441	0.000229235
A_23_P29936	0.272938	1.31382	0.0741218	3.68229	0.000231147
A_23_P427788	0.253128	1.28805	0.0687948	3.67946	0.000233727
A_24_P25794	0.341166	1.40659	0.0929621	3.66995	0.0002426
A_24_P186214	0.344873	1.41181	0.0939852	3.66943	0.000243088
A_24_P291074	0.376682	1.45744	0.102835	3.66297	0.000249308
A_23_P141076	-0.337964	0.713221	0.0922881	-3.66205	0.000250204
A_32_P113682	0.526752	1.69342	0.143979	3.65853	0.000253668
A_23_P311732	0.336459	1.39998	0.0920289	3.65602	0.000256166
NM_002737_1_1952	-0.397178	0.672214	0.108657	-3.65535	0.000256836
A_24_P913156	-0.403117	0.668234	0.110733	-3.64044	0.00027217
NM_031281_1_4797	-0.407183	0.665523	0.111878	-3.63952	0.000273149
A_23_P6786	0.35342	1.42393	0.0972031	3.63589	0.00027702
A_24_P945276	-0.389722	0.677245	0.107206	-3.63527	0.000277692
A_23_P212720	0.55651	1.74457	0.153494	3.62561	0.000288277
A_24_P50384	0.402251	1.49519	0.111204	3.61722	0.000297782
A_24_P393950	0.374014	1.45356	0.103558	3.61165	0.000304261
A_23_P103269	-0.293172	0.745894	0.0812489	-3.60832	0.000308186
A_24_P70117	0.366473	1.44264	0.101778	3.6007	0.000317363
A_24_P351435	0.344674	1.41153	0.0957497	3.59974	0.000318541
A_23_P208446	-0.458258	0.632384	0.127315	-3.59941	0.000318942
A_23_P63170	-0.203013	0.816268	0.0564094	-3.59892	0.00031954
A_24_P334486	0.479586	1.61541	0.13337	3.5959	0.00032327
A_32_P496952	0.382769	1.46634	0.106468	3.59517	0.000324182
A_23_P144581	0.357383	1.42958	0.0994117	3.59498	0.00032442
A_23_P103871	0.260823	1.298	0.0725832	3.59344	0.000326346
A_24_P186216	0.330796	1.39208	0.092115	3.59112	0.000329265
A_23_P206090	-0.240142	0.786516	0.0669222	-3.58839	0.000332733
A_24_P112061	-0.368641	0.691673	0.102762	-3.58733	0.000334078
A_23_P31306	-0.290928	0.747569	0.0812169	-3.58211	0.000340827
VIRS_10004389	0.639829	1.89616	0.178688	3.5807	0.000342678
A_32_P82204	-0.293344	0.745766	0.0819875	-3.57791	0.000346358
A_23_P309228	-0.678531	0.507362	0.189652	-3.57777	0.000346539
VIRS_20002315	0.273969	1.31517	0.0765897	3.5771	0.000347432
A_24_P33895	0.191435	1.21099	0.0535434	3.57532	0.000349793
VIRS_10008843	-0.706162	0.493535	0.197616	-3.5734	0.000352381
A_23_P39703	0.558539	1.74812	0.156573	3.56728	0.00036071
A_23_P28263	-0.405484	0.666654	0.113799	-3.56317	0.000366405
A_23_P55098	-0.385104	0.68038	0.108115	-3.562	0.000368046
A_23_P112709	-0.233905	0.791437	0.0657445	-3.55779	0.000373994
A_23_P166716	0.48725	1.62783	0.137179	3.55193	0.000382423
A_32_P212685	-0.434654	0.647489	0.122462	-3.5493	0.00038626
A_23_P162967	-0.472351	0.623534	0.133203	-3.54609	0.000390995
A_23_P204130	-0.243795	0.783648	0.0687925	-3.54392	0.000394229
A_23_P123332	0.226376	1.25405	0.0639073	3.54226	0.000396719
A_24_P397903	0.310618	1.36427	0.0877308	3.54058	0.000399243
A_23_P161087	0.376744	1.45753	0.106556	3.53564	0.000406792
A_32_P196047	0.356016	1.42763	0.100717	3.53483	0.000408033
A_32_P5148	-0.348887	0.705473	0.0987294	-3.53377	0.000409677
A_24_P48416	-0.447271	0.63937	0.126632	-3.53206	0.000412333
A_23_P358945	-0.373025	0.688648	0.10571	-3.52877	0.000417497
A_24_P49533	0.4953	1.64099	0.140562	3.52372	0.000425536
A_24_P245246	-0.442352	0.642523	0.125653	-3.52042	0.000430861
A_32_P20492	0.425116	1.52977	0.120827	3.51839	0.000434179
A_32_P52632	-0.398622	0.671245	0.113352	-3.51666	0.000437015
A_23_P146172	-0.474355	0.622286	0.134912	-3.51603	0.000438045
A_24_P196880	-0.274616	0.759864	0.0781424	-3.51431	0.000440902
A_23_P130347	-0.261736	0.769715	0.0744812	-3.51411	0.000441223
A_23_P3215	0.39034	1.47748	0.111373	3.5048	0.000456944
A_23_P55099	-0.306303	0.736163	0.0874532	-3.50248	0.000460947
VIRS_10002146	-0.366594	0.693091	0.104722	-3.50064	0.000464148
A_23_P46457	0.421618	1.52443	0.120461	3.50002	0.00046522
A_24_P392208	-0.238033	0.788177	0.0680431	-3.49827	0.000468284
A_32_P119233	0.471675	1.60268	0.134984	3.4943	0.000475306
A_24_P930717	-0.359573	0.697975	0.102983	-3.49158	0.000480167
A_24_P824005	-0.453823	0.635195	0.130003	-3.49087	0.000481446
A_23_P212728	0.497616	1.6448	0.14261	3.48934	0.00048421
A_23_P67008	0.181103	1.19854	0.0519617	3.48532	0.000491541
A_23_P144579	0.341008	1.40636	0.0978616	3.48459	0.000492894
A_23_P109801	0.485341	1.62473	0.139476	3.47974	0.000501905
A_24_P180886	-0.40698	0.665658	0.116962	-3.4796	0.00050217
A_24_P930613	-0.38838	0.678154	0.111818	-3.47333	0.000514047
A_32_P207788	-0.204066	0.815408	0.0588508	-3.46752	0.000525284
A_23_P80598	0.490304	1.63281	0.141517	3.46464	0.000530944
A_23_P29939	0.212975	1.23735	0.0615153	3.46214	0.000535897
A_23_P71433	0.355173	1.42643	0.102777	3.45577	0.00054873
VIRS_10001797	0.415829	1.51563	0.120426	3.45297	0.000554442
A_24_P60596	-0.262912	0.768809	0.0761424	-3.45291	0.00055458
A_23_P168211	-0.491884	0.611473	0.142508	-3.45163	0.000557216
A_23_P382835	0.217807	1.24335	0.0631592	3.44854	0.000563619
A_32_P116961	0.322704	1.38086	0.0936292	3.44662	0.000567655
A_23_P5389	0.479895	1.6159	0.139259	3.44605	0.000568846
A_23_P155079	0.241216	1.2728	0.0700425	3.44385	0.000573497
A_23_P150455	0.165407	1.17987	0.0480441	3.44282	0.000575685
A_23_P59388	-0.272655	0.761355	0.0792197	-3.44176	0.00057794
A_23_P5551	-0.356763	0.699938	0.103683	-3.44089	0.000579804
A_24_P47128	-0.42255	0.655374	0.122825	-3.44026	0.000581158
A_23_P130343	-0.241861	0.785165	0.0703389	-3.43851	0.000584932
A_24_P525401	0.376834	1.45766	0.109606	3.43807	0.000585869
A_24_P668971	0.447596	1.56455	0.130258	3.43623	0.000589873
A_23_P309220	-0.599916	0.548857	0.174767	-3.43267	0.000597669
A_32_P161463	-0.441166	0.643286	0.128728	-3.42711	0.000610032
A_24_P237488	-0.307113	0.735567	0.0896326	-3.42636	0.000611737
A_23_P143844	0.317693	1.37395	0.0927608	3.42486	0.000615116
A_23_P400449	0.269178	1.30889	0.0786009	3.42462	0.000615668
A_23_P143845	0.308664	1.3616	0.0901507	3.42386	0.000617374
A_23_P16012	0.233073	1.26247	0.0681014	3.42243	0.00062063
A_23_P42080	0.353574	1.42415	0.103342	3.42141	0.000622985
A_23_P98974	-0.176888	0.837874	0.0517781	-3.41627	0.000634856
VIRS_10002495	-0.404446	0.667346	0.118393	-3.41613	0.000635181
A_23_P162970	-0.46278	0.629531	0.135503	-3.41528	0.000637171
A_23_P42829	-0.55746	0.572662	0.163349	-3.41269	0.000643249
A_32_P63894	0.303371	1.35442	0.0889844	3.40927	0.00065138
A_23_P168210	-0.469762	0.625151	0.13784	-3.40803	0.000654345
VIRS_20000657	-0.242316	0.784808	0.0711032	-3.40794	0.000654544
VIRS_10005939	0.305577	1.35741	0.0896806	3.40739	0.000655869
A_23_P100001	-0.245278	0.782487	0.0720055	-3.40638	0.000658312
A_32_P213518	0.261241	1.29854	0.0766997	3.40602	0.000659168
VIRS_10002908	-0.55042	0.576708	0.161669	-3.40462	0.000662567
A_23_P77572	-0.351265	0.703797	0.103184	-3.40427	0.000663406
A_24_P934679	-0.281412	0.754717	0.0827299	-3.40158	0.000669978
A_23_P420	0.292483	1.33975	0.0859852	3.40155	0.000670039
A_23_P161091	0.392277	1.48035	0.115349	3.4008	0.0006719
A_24_P261163	-0.391533	0.676019	0.115224	-3.39801	0.000678769
A_32_P337442	0.234096	1.26377	0.0689728	3.39403	0.000688722
A_32_P115087	-0.222321	0.800658	0.0655806	-3.39004	0.000698813
A_23_P391277	0.287271	1.33279	0.0847498	3.38963	0.000699858
A_32_P13396	-0.251542	0.777601	0.0742996	-3.38551	0.000710454
A_23_P3212	0.396338	1.48637	0.117123	3.38396	0.00071448
A_23_P87050	-0.236928	0.789048	0.0700921	-3.38024	0.000724234
A_23_P342024	-0.480764	0.618311	0.142323	-3.37797	0.000730243
A_23_P123336	0.238562	1.26942	0.0706523	3.37656	0.000733996
A_24_P13401	0.394329	1.48339	0.116896	3.37332	0.000742673
A_23_P144578	0.333036	1.3952	0.0987349	3.37303	0.000743463
AL834391_1_5599	-0.263222	0.768572	0.0780428	-3.37278	0.000744125
NM_006837_1_963	0.449067	1.56685	0.133296	3.36895	0.000754546
A_23_P358944	-0.352715	0.702777	0.104725	-3.36801	0.000757131
A_24_P245379	0.164773	1.17912	0.0489272	3.36771	0.000757964
A_24_P520935	-0.257659	0.772858	0.0766058	-3.36344	0.000769766
A_23_P384663	0.259102	1.29577	0.077054	3.3626	0.00077213
A_23_P212721	0.522341	1.68597	0.155457	3.36004	0.000779306
A_23_P316121	0.295243	1.34345	0.0878722	3.35991	0.000779674
A_23_P6781	0.333327	1.3956	0.0992448	3.35863	0.000783285
A_24_P305785	0.318301	1.37479	0.0948083	3.35731	0.000787035
A_23_P21910	0.167323	1.18214	0.0498387	3.3573	0.000787087
A_23_P42075	0.363611	1.43851	0.10834	3.35622	0.000790162
A_23_P97196	0.42186	1.5248	0.125749	3.35478	0.000794292
A_32_P213661	0.267149	1.30624	0.0797015	3.35187	0.000802684
A_23_P117333	-0.374802	0.687425	0.111822	-3.35177	0.000802973
A_23_P16976	0.301013	1.35123	0.0898412	3.3505	0.000806663
A_24_P400645	0.52879	1.69688	0.157843	3.3501	0.000807834
A_24_P926462	0.344816	1.41173	0.102931	3.34997	0.000808195
A_23_P163162	-0.423181	0.65496	0.126356	-3.34912	0.000810688
A_23_P236	0.262187	1.29977	0.0782941	3.34875	0.000811768
NM_000227_1_5128	-0.174851	0.839582	0.0522406	-3.34703	0.000816823
A_24_P334378	-0.192822	0.824628	0.057633	-3.3457	0.000820762
A_24_P784846	-0.335619	0.714895	0.100321	-3.34546	0.000821462
A_23_P71430	0.306071	1.35808	0.0915223	3.34422	0.000825132
A_32_P105940	-0.228007	0.796119	0.0682506	-3.34073	0.000835593
A_32_P96565	0.440641	1.5537	0.131918	3.34026	0.000837008
A_32_P227865	0.356895	1.42889	0.10685	3.34015	0.00083734
A_23_P73828	0.318027	1.37441	0.0952641	3.33838	0.000842693
A_24_P131751	0.36313	1.43782	0.108859	3.33579	0.000850565
VIRS_10002985	0.372629	1.45155	0.111747	3.33458	0.000854282
A_23_P91885	0.278832	1.32158	0.0836445	3.33353	0.000857512
A_24_P222213	-0.319179	0.726746	0.0957585	-3.33317	0.00085864
A_32_P105932	-0.175631	0.838928	0.0527088	-3.33209	0.000861961
NM_022071_2_2276	0.271464	1.31188	0.0815622	3.32831	0.000873747
A_23_P205632	-0.416047	0.659649	0.125141	-3.32464	0.000885336
A_24_P410582	0.371803	1.45035	0.111884	3.32312	0.000890168
A_24_P134850	-0.307622	0.735193	0.0925788	-3.32281	0.000891147
VIRS_10006826	0.236756	1.26713	0.0712783	3.32157	0.000895122
VIRS_10006707	0.495813	1.64183	0.149359	3.31962	0.000901413
A_23_P80426	0.300834	1.35099	0.090655	3.31845	0.000905177
A_23_P133408	-0.386663	0.67932	0.116521	-3.3184	0.00090535
A_23_P361654	-0.117646	0.88901	0.0354572	-3.31798	0.000906716
A_24_P319736	-0.354076	0.701821	0.106837	-3.31417	0.000919172
A_24_P683013	0.210537	1.23434	0.0635282	3.31407	0.000919471
A_32_P125832	0.183109	1.20095	0.0553471	3.30838	0.000938366
AB002308_3_6172	-0.399927	0.670369	0.120915	-3.30749	0.000941344
A_23_P302100	0.27266	1.31345	0.0824502	3.30697	0.000943099
A_32_P865613	0.170881	1.18635	0.0516733	3.30696	0.00094316
A_23_P303851	-0.346391	0.707236	0.104761	-3.3065	0.000944689
A_24_P55492	0.179334	1.19642	0.0542812	3.3038	0.000953829
A_23_P69221	0.400826	1.49306	0.121469	3.29983	0.000967451
A_24_P148503	-0.21288	0.808253	0.064572	-3.29678	0.000977991
A_24_P341923	-0.403558	0.667939	0.122438	-3.29602	0.00098066
A_23_P42824	-0.455332	0.634238	0.138153	-3.29586	0.000981208
A_23_P408280	0.551766	1.73632	0.167492	3.29428	0.00098673
A_32_P121483	-0.440203	0.643906	0.133692	-3.29266	0.000992441
A_24_P235756	0.272228	1.31289	0.0827274	3.29066	0.000999526
A_23_P38427	-0.224302	0.799074	0.0681761	-3.29004	0.00100173
A_32_P206735	0.7046	2.02304	0.21434	3.28731	0.00101151
A_23_P92279	0.381428	1.46437	0.11605	3.28675	0.00101352
A_24_P668974	0.380574	1.46312	0.115827	3.2857	0.0010173
A_32_P191141	-0.233383	0.79185	0.0710499	-3.28477	0.00102064
A_23_P133373	0.347709	1.41582	0.105868	3.28437	0.00102209
A_23_P89780	-0.13224	0.876131	0.0402741	-3.2835	0.00102525
A_24_P332455	0.370939	1.44909	0.11303	3.28176	0.0010316
A_23_P34917	0.172857	1.1887	0.0526736	3.28167	0.00103194
A_24_P252462	0.346345	1.41389	0.105582	3.28035	0.00103678
A_23_P68088	-0.421383	0.656139	0.128483	-3.27968	0.00103924
A_23_P403398	-0.33187	0.717581	0.101211	-3.27898	0.00104184
A_32_P42723	0.263319	1.30124	0.0803214	3.27831	0.00104429
A_23_P69218	0.391506	1.47921	0.119458	3.27736	0.00104784
A_23_P77073	0.314689	1.36983	0.0960402	3.27664	0.00105049
A_23_P5552	-0.352424	0.702982	0.107568	-3.27631	0.00105174
A_23_P49898	-0.429347	0.650934	0.131155	-3.27359	0.0010619
AK097956_1_1063	0.265762	1.30442	0.0812131	3.2724	0.00106638
VIRS_10003524	-0.314206	0.730369	0.0960656	-3.27074	0.00107266
A_32_P41548	-0.462666	0.629603	0.141542	-3.26876	0.00108018
A_24_P195784	-0.422319	0.655525	0.129207	-3.26855	0.001081
A_23_P43504	-0.330098	0.718853	0.101146	-3.26358	0.00110014
NM_000318_1_1520	0.326815	1.38655	0.100165	3.26277	0.0011033
A_23_P251303	-0.384414	0.680849	0.117828	-3.2625	0.00110435
A_23_P141074	-0.224936	0.798567	0.0689876	-3.26053	0.00111206
A_23_P212232	0.370085	1.44786	0.113561	3.25891	0.00111841
A_23_P201160	-0.152064	0.858934	0.0466786	-3.25767	0.0011233
A_24_P23641	-0.394212	0.674211	0.121019	-3.25743	0.00112426
A_23_P366329	0.430333	1.53777	0.132147	3.25647	0.00112805
A_23_P163156	-0.449855	0.63772	0.138158	-3.25609	0.00112957
VIRS_10008676	0.337753	1.40179	0.103766	3.25494	0.00113416
A_24_P342157	-0.290812	0.747656	0.0893492	-3.25478	0.00113479
A_24_P828496	0.105564	1.11134	0.0324616	3.25197	0.00114607
A_23_P426131	0.473925	1.60629	0.14574	3.25185	0.00114657
A_24_P132703	0.181079	1.19851	0.0556989	3.25103	0.00114989
A_24_P921264	0.253301	1.28827	0.0779389	3.25	0.00115406
A_24_P196878	-0.231464	0.793371	0.0712403	-3.24906	0.00115788
VIRS_10003046	0.337314	1.40118	0.103917	3.24599	0.00117044
A_24_P346368	-0.473128	0.623051	0.145781	-3.24546	0.00117262
A_24_P930111	-0.294801	0.74468	0.0910105	-3.2392	0.00119867
A_23_P213240	0.372098	1.45078	0.114899	3.23847	0.00120173
VIRS_10005864	0.337649	1.40165	0.104262	3.23845	0.0012018
A_24_P263524	0.340676	1.4059	0.10529	3.23559	0.00121391
A_23_P18535	0.263411	1.30136	0.0814419	3.23435	0.00121921
A_23_P315998	0.590193	1.80434	0.18261	3.23198	0.00122937
A_24_P29001	0.456743	1.57892	0.14148	3.22832	0.00124519
A_23_P304420	0.296804	1.34555	0.0919935	3.22636	0.00125374
A_24_P35643	0.370916	1.44906	0.115003	3.22528	0.00125851
A_23_P82859	0.414748	1.51399	0.128618	3.22463	0.00126133
A_23_P305690	0.277282	1.31954	0.0860232	3.22334	0.00126704
NM_006378_1_3990	-0.37323	0.688507	0.115793	-3.22326	0.00126741
A_24_P33989	0.167793	1.18269	0.052058	3.22319	0.00126773
A_32_P94139	-0.383407	0.681535	0.118983	-3.22237	0.00127134
A_23_P351168	-0.363453	0.695272	0.112792	-3.22233	0.00127151
A_23_P127563	0.21103	1.23495	0.0654965	3.222	0.001273
A_32_P199217	-0.275984	0.758825	0.0856586	-3.2219	0.00127342
A_32_P130377	0.442748	1.55698	0.137534	3.21919	0.00128555
A_24_P269615	0.298519	1.34786	0.0927642	3.21804	0.00129071
A_24_P931964	-0.560539	0.570901	0.174206	-3.21767	0.00129234
A_23_P390722	0.360016	1.43335	0.111891	3.21756	0.00129288
A_23_P73834	0.285738	1.33074	0.0888061	3.21755	0.00129291
A_24_P60383	-0.346965	0.70683	0.107843	-3.21731	0.00129399
A_23_P398294	-0.287748	0.74995	0.0894594	-3.21652	0.00129755
NM_014781_1_5968	0.42756	1.53351	0.132954	3.21585	0.0013006
A_32_P181593	0.530093	1.69909	0.164857	3.21546	0.00130234
A_23_P38167	-0.191219	0.825952	0.0595127	-3.21308	0.00131321
A_23_P331254	0.57354	1.77454	0.178571	3.21184	0.00131888
VIRS_10002157	-0.230239	0.794344	0.0716999	-3.21114	0.00132208
A_24_P362646	0.321063	1.37859	0.100043	3.20924	0.00133086
A_23_P40157	0.369756	1.44738	0.115241	3.20855	0.00133407
A_24_P222742	-0.461192	0.630531	0.143766	-3.20793	0.00133695
A_23_P155081	0.185704	1.20407	0.0578948	3.20761	0.00133845
A_32_P28078	0.259628	1.29645	0.0809563	3.20701	0.00134122
VIRS_10003644	0.214444	1.23917	0.0668964	3.20561	0.00134776
A_32_P76060	0.360167	1.43357	0.112384	3.20478	0.00135166
A_23_P70327	0.305152	1.35683	0.0953189	3.20138	0.00136773
A_32_P143850	0.301121	1.35137	0.0940626	3.20129	0.00136815
A_23_P206396	0.315118	1.37042	0.0984354	3.20126	0.00136827
A_23_P112511	0.291212	1.33805	0.0910026	3.20004	0.0013741
A_32_P188863	-0.173701	0.840548	0.0543076	-3.19846	0.00138163
A_24_P405705	-0.243068	0.784218	0.0760306	-3.19697	0.00138878
A_23_P157708	0.465065	1.59212	0.14557	3.19479	0.00139932
A_23_P215449	-0.410949	0.663021	0.128651	-3.19431	0.00140167
A_23_P89841	-0.234733	0.790782	0.0735014	-3.19359	0.00140518
NM_145753_1_4593	0.213278	1.23773	0.0667879	3.19336	0.00140625
A_23_P409617	-0.536935	0.584537	0.168186	-3.1925	0.00141047
A_23_P106674	-0.309682	0.73368	0.0970281	-3.19168	0.0014145
A_23_P421563	0.439746	1.55231	0.13778	3.19164	0.00141466
A_23_P159297	0.290562	1.33718	0.0911288	3.18848	0.00143024
VIRS_10005744	0.473632	1.60582	0.148581	3.18771	0.00143405
A_23_P46936	0.165599	1.1801	0.0519552	3.18734	0.00143589
A_32_P21255	0.359278	1.4323	0.112725	3.18721	0.00143653
A_24_P37712	-0.38765	0.67865	0.12163	-3.18713	0.00143691
A_23_P212680	-0.2763	0.758585	0.0867228	-3.18602	0.00144247
AB002308_3_6109	-0.384491	0.680797	0.120682	-3.18598	0.00144264
A_32_P73152	-0.237574	0.788539	0.0746206	-3.18375	0.00145379
VIRS_10005436	0.574888	1.77693	0.180592	3.18336	0.00145578
A_32_P106234	-0.225644	0.798002	0.0708847	-3.18325	0.00145631
A_24_P256512	-0.478135	0.619939	0.15021	-3.1831	0.00145708
A_23_P116873	0.269331	1.30909	0.0846209	3.18279	0.00145862
NM_005843_3_3114	0.38586	1.47088	0.121248	3.1824	0.00146061
A_23_P258050	-0.398755	0.671155	0.125338	-3.18143	0.00146548
A_23_P41512	0.326647	1.38631	0.102698	3.18066	0.00146941
A_23_P250404	0.373702	1.4531	0.117506	3.18029	0.00147129
A_23_P63167	-0.138704	0.870486	0.0436334	-3.17885	0.00147862
A_24_P48408	-0.378855	0.684645	0.11919	-3.1786	0.00147989
A_23_P353364	-0.282185	0.754134	0.0888008	-3.17773	0.00148434
A_23_P12271	-0.297352	0.742783	0.093645	-3.17531	0.00149678
A_23_P59474	-0.269095	0.764071	0.0847985	-3.17335	0.00150691
A_24_P928713	-0.399589	0.670596	0.125979	-3.17186	0.00151467
A_23_P89839	-0.215897	0.805819	0.0680929	-3.17062	0.00152115
A_24_P17430	0.421249	1.52386	0.132882	3.1701	0.00152388
A_23_P93958	0.344937	1.4119	0.108815	3.16994	0.00152469
A_24_P271223	0.517351	1.67758	0.163228	3.16951	0.00152696
A_24_P826690	-0.345672	0.707744	0.109172	-3.1663	0.00154392
A_32_P213658	0.237606	1.26821	0.0750447	3.1662	0.00154447
A_32_P197331	-0.360558	0.697287	0.113999	-3.1628	0.0015626
A_23_P87049	-0.206661	0.813295	0.0653479	-3.16248	0.00156433
A_23_P110099	0.332502	1.39445	0.105158	3.16193	0.00156728
A_32_P5150	-0.3285	0.720003	0.103894	-3.16189	0.00156749
A_24_P735072	-0.474887	0.621955	0.150221	-3.16126	0.00157086
A_23_P68087	-0.413526	0.661314	0.130824	-3.16093	0.00157266
A_32_P164231	0.44187	1.55561	0.139818	3.16033	0.00157591
VIRS_10006981	0.75396	2.1254	0.238571	3.16031	0.00157599
A_23_P74129	0.348098	1.41637	0.11015	3.16021	0.00157656
A_24_P943802	0.310909	1.36467	0.098403	3.15955	0.00158014
A_23_P362798	-0.343204	0.709494	0.108636	-3.15921	0.00158199
A_23_P306731	0.367318	1.44386	0.116357	3.15682	0.00159498
A_24_P646168	0.303544	1.35465	0.096167	3.15643	0.00159713
VIRS_10002739	-0.624752	0.535394	0.197955	-3.15603	0.00159932
VIRS_10002915	-0.452472	0.636054	0.143385	-3.15564	0.00160144
A_24_P354337	0.279248	1.32214	0.0884934	3.15559	0.00160176
A_23_P132147	-0.315801	0.729204	0.10008	-3.15548	0.00160234
BM924182_1_979	0.606172	1.8334	0.192139	3.15486	0.00160576
A_24_P919567	-0.392008	0.675699	0.124264	-3.15464	0.00160694
NM_005381_1_2386	-0.346152	0.707405	0.109808	-3.15235	0.00161963
A_24_P170766	-0.37444	0.687675	0.118783	-3.1523	0.00161992
A_23_P46455	0.363924	1.43896	0.115462	3.15188	0.00162222
A_23_P77069	0.295663	1.34402	0.0938803	3.14936	0.00163626
A_23_P100002	-0.250079	0.778739	0.0794275	-3.14852	0.001641
A_32_P95757	0.29178	1.33881	0.0926844	3.14811	0.00164332
A_24_P923839	-0.429829	0.65062	0.136579	-3.14711	0.00164894
A_23_P116741	-0.284017	0.752754	0.0902616	-3.1466	0.00165181
A_23_P71461	0.343349	1.40966	0.10915	3.14565	0.00165715
A_32_P79591	0.519135	1.68057	0.165043	3.14545	0.0016583
A_24_P392201	-0.20998	0.8106	0.0667572	-3.14543	0.00165843
A_32_P148146	-0.218407	0.803798	0.0694458	-3.14501	0.00166084
A_24_P203882	-0.310573	0.733027	0.0987612	-3.14468	0.00166266
A_24_P373152	0.29073	1.3374	0.092484	3.14357	0.00166902
A_23_P312924	-0.151236	0.859644	0.0481312	-3.14217	0.00167701
A_24_P212073	0.269892	1.30982	0.0859414	3.14042	0.00168708
A_23_P431769	-0.177112	0.837686	0.0564151	-3.13943	0.00169274
A_32_P506908	-0.129195	0.878803	0.0411722	-3.13791	0.00170155
A_24_P126406	-0.338157	0.713083	0.1078	-3.13689	0.00170749
A_23_P212360	-0.260585	0.770601	0.0831063	-3.13556	0.00171525
A_23_P329361	-0.51676	0.59645	0.164844	-3.13483	0.00171951
A_24_P472081	-0.161558	0.850817	0.0516262	-3.12937	0.0017518
A_24_P351521	-0.259769	0.77123	0.0830104	-3.12936	0.0017519
A_23_P92334	-0.278758	0.756723	0.0891504	-3.12682	0.00176706
A_24_P380022	0.254235	1.28947	0.0813278	3.12605	0.0017717
A_32_P144849	0.172613	1.18841	0.0552398	3.12479	0.00177933
A_24_P53985	0.323557	1.38203	0.103559	3.12437	0.00178186
A_23_P615	0.596348	1.81548	0.190903	3.12382	0.00178518
A_23_P127565	0.212083	1.23625	0.0679042	3.12326	0.00178858
A_23_P214941	-0.304803	0.737269	0.0975932	-3.1232	0.00178898
A_23_P116301	-0.350882	0.704067	0.1124	-3.12171	0.00179801
VIRS_10007851	-0.39705	0.6723	0.127206	-3.12131	0.00180046
A_23_P152652	-0.38155	0.682802	0.122245	-3.12119	0.00180123
A_24_P50381	0.298262	1.34751	0.0955701	3.12087	0.00180316
A_23_P92965	0.317423	1.37358	0.101747	3.11971	0.00181028
A_23_P5386	0.461951	1.58717	0.148085	3.11949	0.00181165
A_23_P79663	-0.415524	0.659995	0.133227	-3.11891	0.00181521
A_32_P78315	-0.306965	0.735676	0.0984444	-3.11816	0.00181985
A_23_P79988	0.538306	1.7131	0.172679	3.11738	0.00182466
NM_016819_2_2152	0.432606	1.54127	0.138806	3.11662	0.0018294
A_23_P154537	-0.393769	0.67451	0.126359	-3.11628	0.00183147
A_24_P76699	0.244583	1.27709	0.0784859	3.11627	0.00183156
A_23_P77568	-0.359992	0.697682	0.11552	-3.11626	0.00183161
A_23_P139097	0.811507	2.2513	0.260476	3.11548	0.00183644
A_23_P129216	-0.245847	0.782042	0.0789188	-3.11519	0.00183825
AK055716_1_1481	0.180999	1.19841	0.0581093	3.11481	0.00184065
A_24_P407565	0.331201	1.39264	0.106332	3.11477	0.0018409
A_23_P214273	0.307895	1.36056	0.0988568	3.11455	0.00184224
A_32_P37773	0.34643	1.41401	0.111278	3.1132	0.00185073
A_23_P251364	-0.212098	0.808886	0.0681485	-3.11229	0.00185643
A_23_P168996	0.244952	1.27756	0.0787253	3.11147	0.00186156
A_23_P106675	-0.293754	0.74546	0.0944259	-3.11095	0.00186488
A_23_P163161	-0.398407	0.671389	0.12813	-3.1094	0.00187466
A_23_P150365	0.3725	1.45136	0.119837	3.1084	0.00188106
A_23_P108437	-0.161458	0.850903	0.0519643	-3.10709	0.00188942
A_23_P71464	0.340763	1.40602	0.109701	3.10628	0.00189455
A_24_P859036	-0.382647	0.682054	0.123195	-3.10603	0.00189616
A_23_P70328	0.294184	1.34203	0.0947456	3.10499	0.00190284
A_23_P112512	0.287083	1.33253	0.0925	3.1036	0.00191182
A_23_P150457	0.153906	1.16638	0.0496038	3.10271	0.00191758
VIRS_10000439	0.515511	1.67449	0.166158	3.10254	0.00191869
A_24_P419028	0.366055	1.44203	0.117988	3.10249	0.00191901
A_24_P711004	-0.230783	0.793912	0.0743877	-3.10244	0.00191935
A_23_P92281	0.369096	1.44643	0.119022	3.10107	0.00192823
A_32_P100680	-0.2571	0.773291	0.0829205	-3.10056	0.00193156
A_23_P346391	0.511245	1.66737	0.164892	3.10048	0.00193207
A_24_P392742	0.33869	1.40311	0.109277	3.09938	0.00193928
A_23_P47788	-0.412301	0.662125	0.133078	-3.0982	0.00194703
A_23_P34915	0.164093	1.17832	0.0529832	3.09708	0.00195439
A_23_P403395	-0.275451	0.75923	0.0889631	-3.09624	0.00195993
A_23_P154420	0.417498	1.51816	0.134843	3.09618	0.00196031
A_23_P305692	0.240944	1.27245	0.0778346	3.09559	0.00196421
VIRS_20000083	0.478737	1.61404	0.154685	3.09492	0.00196868
NM_000762_4_872	0.269467	1.30927	0.0870788	3.09452	0.00197134
A_24_P289607	-0.219813	0.802669	0.0710377	-3.09431	0.00197271
A_23_P18592	0.293985	1.34176	0.0950362	3.0934	0.00197878
A_24_P245247	-0.40878	0.664461	0.132186	-3.09245	0.00198511
A_32_P119234	0.432918	1.54175	0.140005	3.09215	0.00198712
A_24_P106502	0.401304	1.49377	0.129786	3.09205	0.00198781
A_23_P15742	-0.27012	0.763288	0.087369	-3.09171	0.00199006
A_23_P91912	0.185726	1.20409	0.0600785	3.09139	0.0019922
A_24_P225845	0.211949	1.23609	0.0685627	3.09132	0.00199268
A_24_P305784	0.277782	1.3202	0.0898604	3.09126	0.0019931
A_23_P361674	-0.395773	0.673159	0.128058	-3.09057	0.00199775
A_23_P302103	0.258847	1.29544	0.083766	3.09013	0.00200072
VIRS_20000970	-0.388171	0.678297	0.12563	-3.0898	0.00200293
A_23_P132316	0.478415	1.61351	0.154872	3.08909	0.00200769
A_23_P391275	0.249854	1.28384	0.0809098	3.08805	0.00201473
A_24_P151305	0.528552	1.69647	0.171184	3.08762	0.00201765
A_24_P3243	0.184038	1.20206	0.0596059	3.08758	0.00201796
A_24_P55496	0.199337	1.22059	0.0645643	3.08741	0.00201906
A_23_P59825	-0.59692	0.550505	0.193349	-3.08727	0.00202002
AJ000503_1_3155	0.349811	1.4188	0.113319	3.08697	0.00202207
A_24_P220455	-0.348495	0.70575	0.112893	-3.08695	0.00202219
A_23_P200931	-0.336017	0.714611	0.108918	-3.08505	0.00203516
A_24_P617427	-0.269959	0.763411	0.0875056	-3.08505	0.00203519
A_23_P47125	0.637739	1.8922	0.206817	3.08359	0.00204521
A_23_P502241	-0.333216	0.716615	0.10808	-3.08306	0.00204887
A_23_P83088	0.158497	1.17175	0.0514158	3.08265	0.00205166
A_23_P358925	0.381996	1.46521	0.123927	3.08243	0.00205321
A_23_P217131	-0.304495	0.737495	0.0987998	-3.08194	0.00205653
A_24_P42495	-0.214141	0.807235	0.0695147	-3.08051	0.00206646
A_24_P227141	-0.224571	0.798859	0.0729023	-3.08044	0.00206697
A_23_P393670	-0.279106	0.75646	0.0906069	-3.0804	0.00206721
A_24_P383478	0.479797	1.61575	0.155784	3.07988	0.00207081
A_24_P400130	0.665803	1.94605	0.216211	3.07941	0.00207411
A_24_P932833	-0.342918	0.709696	0.111372	-3.07904	0.0020767
A_24_P199774	0.225347	1.25276	0.0731904	3.07892	0.00207753
A_23_P25187	-0.273881	0.760423	0.0890119	-3.0769	0.00209167
VIRS_10006011	-0.323046	0.72394	0.104995	-3.07679	0.00209245
A_23_P98975	-0.128164	0.879709	0.041656	-3.07673	0.00209286
A_23_P31696	0.296074	1.34457	0.0962471	3.07619	0.00209665
A_23_P98115	0.459302	1.58297	0.14939	3.07452	0.00210843
A_23_P157546	0.222132	1.24874	0.0722512	3.07444	0.00210901
A_32_P25380	0.675864	1.96573	0.21988	3.07379	0.0021136
A_32_P171482	0.21181	1.23591	0.068909	3.07376	0.00211376
A_23_P91909	0.179813	1.19699	0.0585167	3.07285	0.00212025
A_24_P282060	-0.259706	0.771278	0.0845182	-3.07279	0.0021207
A_24_P373153	0.298198	1.34743	0.0970463	3.07273	0.00212107
A_24_P231097	0.198359	1.2194	0.064581	3.07148	0.00213
NM_001633_1_455	0.208954	1.23239	0.0680578	3.07025	0.0021388
A_23_P58427	-0.253556	0.776036	0.0826075	-3.0694	0.00214486
A_32_P113146	-0.287875	0.749855	0.093795	-3.06919	0.00214639
A_23_P65104	-0.420689	0.656594	0.137071	-3.06913	0.00214682
A_23_P258048	-0.377335	0.685686	0.122964	-3.06867	0.00215012
A_23_P40775	0.298364	1.34765	0.0972331	3.06854	0.00215107
A_23_P425811	0.452305	1.57193	0.147432	3.06788	0.00215581
A_32_P378821	-0.329492	0.719289	0.107405	-3.06775	0.00215675
A_32_P13392	-0.20385	0.815585	0.0664608	-3.06722	0.00216063
A_24_P548415	0.285728	1.33073	0.0931747	3.06658	0.00216521
A_23_P141078	-0.299648	0.741079	0.0977149	-3.06656	0.0021654
BU739813_1_145	-0.283306	0.753289	0.0923907	-3.06639	0.00216662
A_24_P93320	-0.204832	0.814784	0.0668271	-3.06511	0.00217588
A_24_P152792	0.348903	1.41751	0.113836	3.06495	0.00217705
A_23_P145952	-0.348476	0.705763	0.113718	-3.0644	0.00218108
A_32_P100439	-0.286189	0.751121	0.0933967	-3.06423	0.0021823
A_24_P215804	0.304454	1.35588	0.0993614	3.06411	0.00218322
A_23_P77575	-0.320245	0.725971	0.104565	-3.06264	0.00219397
A_24_P414183	0.389828	1.47673	0.127351	3.06105	0.0022056
NM_006294_2_735	0.271397	1.3118	0.0886897	3.06007	0.00221286
A_24_P107312	0.206783	1.22972	0.0676079	3.05856	0.00222403
A_24_P164549	-0.163325	0.849315	0.0534418	-3.05612	0.0022422
A_23_P159296	0.270157	1.31017	0.0884279	3.05511	0.00224978
A_23_P162560	-0.450068	0.637585	0.147318	-3.05507	0.00225008
A_24_P160716	-0.496326	0.608763	0.162461	-3.05506	0.00225017
A_23_P372847	-0.630223	0.532473	0.206316	-3.05464	0.00225327
A_24_P112941	-0.138547	0.870622	0.0453639	-3.05413	0.00225717
A_24_P271047	0.328469	1.38884	0.107552	3.05405	0.00225777
A_24_P56240	0.2163	1.24148	0.070841	3.05332	0.00226325
A_23_P343900	-0.200568	0.818266	0.065698	-3.05288	0.00226655
VIRS_10001063	0.552866	1.73823	0.181155	3.05189	0.00227404
A_23_P107336	-0.249293	0.779351	0.0817137	-3.05081	0.00228221
A_23_P154330	0.280195	1.32339	0.0918572	3.05034	0.00228585
A_32_P76054	0.431033	1.53885	0.141316	3.05014	0.00228734
A_23_P382241	-0.270065	0.763329	0.0885544	-3.04971	0.00229061
A_23_P390876	-0.365246	0.694026	0.11978	-3.04931	0.00229366
A_32_P436142	-0.414481	0.660683	0.135935	-3.0491	0.00229524
A_32_P180111	-0.334608	0.715618	0.109756	-3.04866	0.00229868
A_32_P10557	-0.384028	0.681112	0.125999	-3.04786	0.00230474
A_23_P200936	-0.33021	0.718773	0.108374	-3.04695	0.00231174
A_23_P400041	-0.231322	0.793484	0.0759271	-3.04664	0.00231416
A_24_P930815	0.492723	1.63677	0.161727	3.04663	0.00231424
A_23_P14346	-0.325743	0.721991	0.10692	-3.04661	0.00231439
A_24_P943026	0.286195	1.33135	0.0939435	3.04645	0.00231558
A_24_P851522	-0.274979	0.759588	0.090266	-3.04632	0.00231659
A_32_P218251	0.356864	1.42884	0.117172	3.04563	0.00232193
A_24_P393787	0.356467	1.42827	0.117053	3.04535	0.00232411
A_32_P206914	-0.335181	0.715209	0.110127	-3.04358	0.00233784
A_23_P215130	-0.294404	0.744975	0.0967307	-3.04354	0.00233811
A_23_P152651	-0.361674	0.696509	0.118849	-3.04315	0.00234112
A_32_P210031	0.237898	1.26858	0.0781754	3.04314	0.00234127
A_23_P140424	-0.343679	0.709156	0.112951	-3.04273	0.00234443
A_32_P96579	-0.271941	0.761899	0.0893996	-3.04186	0.00235122
A_23_P369988	-0.378687	0.68476	0.12456	-3.0402	0.00236425
A_23_P69224	0.344697	1.41156	0.113391	3.03989	0.00236663
VIRS_20000641	0.628884	1.87552	0.206926	3.03918	0.00237226
A_23_P76901	-0.324539	0.72286	0.10682	-3.0382	0.00237996
VIRS_10008668	-0.316082	0.728999	0.104058	-3.03755	0.00238512
A_32_P114012	-0.388725	0.67792	0.127977	-3.03746	0.00238579
A_24_P923676	-0.183892	0.832026	0.0605487	-3.03709	0.00238872
A_23_P76552	0.400256	1.49221	0.131828	3.03621	0.00239574
A_24_P276576	-0.225836	0.797849	0.0743911	-3.03579	0.00239903
A_24_P263523	0.294319	1.34221	0.0970209	3.03357	0.00241681
A_32_P47166	0.233946	1.26358	0.0771406	3.03272	0.00242358
A_23_P31695	0.30298	1.35389	0.0999086	3.03257	0.00242478
A_23_P58263	0.296835	1.34559	0.0978878	3.0324	0.00242618
A_32_P85684	0.225263	1.25265	0.0743011	3.03176	0.00243129
A_23_P318616	-0.240943	0.785887	0.0794924	-3.03102	0.00243732
A_32_P195387	0.300679	1.35078	0.0992026	3.03096	0.00243777
A_24_P170763	-0.34247	0.710014	0.112993	-3.03089	0.00243834
A_23_P91910	0.177086	1.19373	0.0584333	3.03057	0.00244096
A_32_P6575	0.483984	1.62253	0.159722	3.03016	0.00244425
A_32_P224855	0.298675	1.34807	0.0985679	3.03014	0.0024444
A_24_P94311	0.488979	1.63065	0.161395	3.0297	0.00244795
A_23_P338542	-0.317554	0.727928	0.104846	-3.02875	0.0024557
A_23_P200561	0.393174	1.48168	0.129867	3.02751	0.00246575
AK021858_1_1443	0.129235	1.13796	0.0426973	3.02676	0.00247189
A_23_P46456	0.350068	1.41916	0.11571	3.0254	0.00248304
A_23_P98979	-0.115639	0.890797	0.0382251	-3.0252	0.00248465
A_23_P93954	0.343331	1.40963	0.113505	3.02481	0.00248793
A_23_P51787	-0.212111	0.808875	0.070146	-3.02385	0.00249583
A_23_P104522	0.156987	1.16998	0.0519171	3.02379	0.00249627
A_24_P225339	0.316441	1.37223	0.104659	3.02353	0.00249847
A_24_P29594	-0.252357	0.776967	0.0834671	-3.02343	0.00249928
A_24_P797455	-0.301468	0.739731	0.0997165	-3.02325	0.00250072
A_24_P19675	0.223447	1.25038	0.0739151	3.02303	0.00250258
A_24_P924351	-0.221215	0.801545	0.0732129	-3.02152	0.00251507
A_32_P155169	-0.329504	0.71928	0.10906	-3.0213	0.00251689
A_23_P155325	0.473614	1.60579	0.156766	3.02115	0.00251819
A_23_P317082	-0.382546	0.682122	0.126658	-3.02031	0.00252515
A_24_P599450	0.285913	1.33098	0.0946702	3.0201	0.00252694
A_24_P148504	-0.18938	0.827472	0.062713	-3.01979	0.00252953
NM_006393_1_7823	0.15034	1.16223	0.0497952	3.01917	0.00253471
A_24_P398145	0.14166	1.15218	0.0469314	3.01844	0.00254077
A_32_P191441	0.435322	1.54546	0.144268	3.01746	0.00254905
A_23_P138949	0.260728	1.29787	0.0864178	3.01706	0.00255237
A_23_P150459	0.173619	1.1896	0.0575497	3.01685	0.00255418
A_24_P324883	-0.217324	0.804669	0.072044	-3.01654	0.00255676
A_23_P92967	0.295217	1.34342	0.097908	3.01525	0.00256766
A_32_P61314	-0.569368	0.565883	0.18883	-3.01524	0.00256773
A_24_P121846	0.239001	1.26998	0.0792704	3.01501	0.00256972
A_32_P103695	0.249048	1.2828	0.0826432	3.01353	0.00258225
A_23_P371254	-0.467038	0.626856	0.154991	-3.01333	0.00258395
A_23_P259432	0.265654	1.30428	0.0881857	3.01244	0.00259156
A_23_P154329	0.284914	1.32965	0.0946308	3.01079	0.00260567
A_23_P60699	0.41719	1.51769	0.138585	3.01036	0.00260937
A_23_P216460	0.166579	1.18126	0.0553455	3.0098	0.00261423
A_24_P39843	-0.323683	0.723479	0.107545	-3.00975	0.00261466
A_24_P95723	-0.220121	0.802421	0.073186	-3.0077	0.00263235
A_23_P140454	0.179849	1.19704	0.059799	3.00756	0.00263355
VIRS_10001085	0.325454	1.38466	0.108223	3.00725	0.00263623
A_23_P77756	0.37888	1.46065	0.126027	3.00634	0.00264414
A_23_P217342	-0.263187	0.768598	0.0875456	-3.00629	0.00264459
A_32_P53292	0.234611	1.26442	0.0780478	3.00599	0.00264716
A_23_P201210	-0.228062	0.796075	0.0758985	-3.00483	0.00265731
A_23_P213247	0.326117	1.38558	0.108532	3.0048	0.00265755
A_23_P100498	0.394886	1.48421	0.131462	3.0038	0.00266628
A_23_P255781	0.315758	1.3713	0.105127	3.00358	0.00266825
A_32_P144852	0.154127	1.16664	0.0513165	3.00346	0.00266929
NM_004681_1_1208	-0.252263	0.777041	0.0840025	-3.00304	0.00267298
NM_014781_1_5928	0.400215	1.49214	0.133303	3.00228	0.00267963
AK094318_1_1693	0.417858	1.5187	0.13923	3.00121	0.00268905
A_24_P370952	-0.327476	0.72074	0.109144	-3.00041	0.00269614
A_23_P115012	0.163509	1.17764	0.0545044	2.99992	0.00270052
VIRS_10002113	-0.243009	0.784265	0.0810071	-2.99985	0.00270114
A_23_P219181	-0.350149	0.704583	0.116747	-2.99921	0.00270684
A_32_P180436	-0.314017	0.730507	0.104709	-2.99895	0.00270911
A_23_P127557	0.257857	1.29415	0.0859921	2.99862	0.00271208
A_32_P90450	0.517036	1.67705	0.172463	2.99796	0.00271794
VIRS_10004328	-0.357893	0.699148	0.119438	-2.99648	0.00273118
A_32_P228181	0.148923	1.16058	0.0497035	2.99623	0.00273343
A_32_P35313	-0.40972	0.663836	0.136765	-2.99579	0.00273734
A_23_P47777	-0.376691	0.686128	0.125752	-2.9955	0.00273993
A_32_P41496	0.373269	1.45247	0.124683	2.99374	0.0027558
A_24_P239266	0.479642	1.6155	0.160242	2.99323	0.00276039
A_23_P77076	0.308874	1.36189	0.103191	2.99322	0.00276055
A_23_P162766	-0.255931	0.774195	0.0855332	-2.99218	0.00276993
A_24_P599453	0.277689	1.32008	0.0928269	2.99147	0.00277634
AK092669_1_2085	-0.214188	0.807196	0.0716042	-2.99128	0.0027781
VIRS_10007401	0.329124	1.38975	0.110029	2.99125	0.00277838
NKI_NM_016337	-0.294587	0.744839	0.0984899	-2.99104	0.00278033
VIRS_10003761	0.299536	1.34923	0.100182	2.98992	0.00279054
A_23_P25163	0.307841	1.36048	0.102966	2.98974	0.00279219
A_23_P137228	-0.279415	0.756226	0.0934586	-2.98972	0.0027923
A_32_P157114	-0.316049	0.729024	0.105735	-2.98908	0.00279818
A_32_P116856	-0.139662	0.869653	0.0467253	-2.98899	0.002799
A_24_P530835	-0.530754	0.588161	0.177576	-2.98889	0.0027999
A_23_P108431	-0.157717	0.854092	0.0527712	-2.98869	0.00280178
A_32_P81514	0.263713	1.30175	0.0882493	2.98828	0.00280557
A_32_P179546	-0.368055	0.692079	0.123191	-2.98767	0.00281115
A_23_P159438	-0.13927	0.869993	0.0466194	-2.98739	0.0028137
A_23_P372331	0.341283	1.40675	0.114269	2.98666	0.00282042
A_23_P96478	0.531087	1.70078	0.177872	2.98578	0.00282854
X58529_1_2065	-0.160941	0.851343	0.0539061	-2.98557	0.00283048
A_23_P43917	-0.137352	0.871663	0.0460054	-2.98557	0.00283054
A_24_P677559	-0.142992	0.866761	0.0479039	-2.98498	0.00283596
A_32_P45097	0.255145	1.29065	0.0854815	2.9848	0.00283766
A_24_P920148	0.290008	1.33644	0.0971954	2.98376	0.00284726
A_23_P26123	0.198452	1.21951	0.0665134	2.98365	0.00284836
VIRS_20001540	0.513108	1.67047	0.172009	2.98302	0.00285417
A_24_P936155	0.291403	1.3383	0.0977239	2.9819	0.00286466
A_23_P133603	0.228376	1.25656	0.0765888	2.98185	0.00286516
A_32_P109029	-0.183862	0.832051	0.0616956	-2.98015	0.00288106
A_24_P206345	-0.406883	0.665722	0.136551	-2.97972	0.00288512
A_23_P251836	-0.499077	0.607091	0.167509	-2.9794	0.0028881
VIRS_10004060	0.43397	1.54337	0.14569	2.97873	0.00289447
A_23_P136589	0.228961	1.25729	0.0768732	2.97842	0.00289736
A_24_P337104	0.287088	1.33254	0.0964	2.97809	0.00290053
A_23_P85936	-0.476452	0.620982	0.160016	-2.97753	0.00290582
A_23_P402670	-0.200667	0.818185	0.0674227	-2.97626	0.00291789
A_23_P134395	-0.467497	0.626569	0.157086	-2.97606	0.00291975
A_24_P145333	-0.233206	0.791991	0.0783632	-2.97596	0.00292072
VIRS_10000751	0.50215	1.65227	0.1688	2.97483	0.00293153
A_24_P144742	0.22686	1.25465	0.0762604	2.9748	0.00293178
A_23_P113294	-0.310283	0.733239	0.104313	-2.97454	0.00293425
A_23_P168419	-0.318612	0.727157	0.107128	-2.97412	0.00293834
A_23_P142994	0.64673	1.90929	0.217493	2.97357	0.00294355
A_32_P227870	0.333251	1.3955	0.112083	2.97326	0.00294653
A_23_P154539	-0.359626	0.697937	0.120954	-2.97324	0.00294669
A_23_P131665	-0.418341	0.658137	0.140733	-2.97259	0.00295299
A_24_P340474	-0.275422	0.759252	0.0926563	-2.97251	0.00295378
A_23_P96302	0.330396	1.39152	0.111162	2.9722	0.0029567
A_24_P295467	-0.217587	0.804458	0.0732092	-2.97213	0.00295745
A_23_P94779	-0.322282	0.724494	0.108449	-2.97173	0.00296123
A_24_P567925	0.359175	1.43215	0.120942	2.9698	0.00297996
A_32_P37971	-0.247005	0.781136	0.0831817	-2.96947	0.00298316
NM_018838_1_309	0.390658	1.47795	0.131576	2.96908	0.00298694
A_23_P44254	0.249074	1.28284	0.0839033	2.96859	0.00299169
A_24_P943238	-0.302554	0.738928	0.101944	-2.96786	0.00299882
A_23_P9056	0.40584	1.50056	0.136779	2.96712	0.00300602
A_32_P471485	0.217814	1.24336	0.0734188	2.96674	0.00300979
A_24_P315937	-0.130946	0.877265	0.0441391	-2.96667	0.0030104
A_23_P431923	-0.22563	0.798013	0.0760612	-2.96643	0.00301279
A_23_P44257	0.281892	1.32564	0.0950495	2.96574	0.00301957
A_23_P140427	-0.291214	0.747355	0.0982014	-2.96548	0.0030221
VIRS_10005627	0.397636	1.4883	0.134103	2.96515	0.00302536
A_23_P133375	0.312661	1.36706	0.105457	2.96481	0.00302865
A_32_P35311	-0.403519	0.667965	0.136118	-2.96447	0.00303205
A_23_P115125	-0.385238	0.680289	0.129962	-2.96424	0.00303434
A_24_P298812	-0.124959	0.882533	0.0421754	-2.96285	0.0030481
A_32_P163459	-0.39071	0.676576	0.131877	-2.96268	0.00304972
A_23_P64525	-0.273117	0.761004	0.0921929	-2.96245	0.00305204
A_32_P206050	-0.3355	0.71498	0.113269	-2.96199	0.00305662
NM_004024_2_1298	0.1548	1.16742	0.0523152	2.95899	0.00308654
A_23_P71421	0.348971	1.41761	0.117973	2.95806	0.00309584
A_23_P231	0.263197	1.30108	0.0889974	2.95735	0.00310292
A_32_P116207	0.259679	1.29651	0.087849	2.95597	0.00311686
A_24_P144473	0.265819	1.3045	0.0899446	2.95536	0.00312301
U18018_1_2198	-0.169118	0.844409	0.0572249	-2.95532	0.00312347
A_32_P205596	-0.423939	0.654464	0.143478	-2.95472	0.00312951
A_24_P117866	0.360095	1.43347	0.121916	2.95362	0.00314068
A_24_P174363	0.31196	1.3661	0.105651	2.95275	0.00314958
A_23_P382000	-0.271173	0.762485	0.0918888	-2.9511	0.00316647
A_24_P921327	-0.32668	0.721315	0.110702	-2.95099	0.00316761
A_24_P181507	-0.385493	0.680115	0.130679	-2.94993	0.00317841
A_23_P160754	-0.248175	0.780223	0.0841379	-2.94962	0.00318161
A_32_P196115	-0.335701	0.714836	0.113821	-2.94937	0.00318419
A_23_P210811	0.220422	1.2466	0.0747522	2.94871	0.00319106
A_23_P400043	-0.210578	0.810116	0.0714155	-2.94864	0.0031918
A_24_P393152	0.253425	1.28843	0.0859519	2.94845	0.00319372
A_32_P202246	-0.291304	0.747289	0.0988209	-2.94779	0.00320051
A_23_P133728	0.758918	2.13596	0.257472	2.94757	0.0032028
A_24_P110926	0.266987	1.30602	0.0905864	2.94732	0.0032054
VIRS_20001420	0.38288	1.4665	0.129956	2.94623	0.00321675
VIRS_10006725	0.474087	1.60655	0.160922	2.94606	0.00321848
A_24_P321720	-0.40053	0.669965	0.135971	-2.9457	0.00322228
A_24_P19677	0.242283	1.27415	0.0822541	2.94554	0.00322389
A_23_P396800	-0.288256	0.74957	0.0978704	-2.94528	0.00322661
A_32_P207151	-0.408887	0.664389	0.138836	-2.94511	0.00322844
A_23_P79572	-0.250048	0.778763	0.0849186	-2.94457	0.00323409
A_23_P120892	-0.403228	0.66816	0.136957	-2.9442	0.00323792
A_23_P10371	-0.335952	0.714657	0.114129	-2.94362	0.00324403
A_23_P159237	-0.131474	0.876802	0.0447073	-2.94077	0.00327402
A_23_P41813	-0.567522	0.566929	0.193049	-2.93978	0.0032845
A_23_P350004	0.250363	1.28449	0.0851672	2.93966	0.00328569
A_32_P226205	-0.214556	0.806899	0.0729899	-2.93953	0.00328709
A_23_P304421	0.252787	1.28761	0.0859989	2.93942	0.00328823
A_23_P16781	-0.367299	0.692602	0.124975	-2.93898	0.00329298
A_24_P535380	-0.273738	0.760531	0.0931628	-2.93828	0.00330037
A_23_P143908	0.208895	1.23232	0.0711266	2.93694	0.00331465
A_24_P160482	0.336788	1.40044	0.114694	2.93641	0.00332038
A_23_P217127	-0.335299	0.715124	0.114188	-2.93638	0.00332071
NM_018653_2_1063	-0.17505	0.839415	0.0596173	-2.93623	0.0033223
A_24_P242293	0.301481	1.35186	0.1027	2.93557	0.0033294
A_24_P220454	-0.335791	0.714773	0.114398	-2.93528	0.00333248
VIRS_10005685	0.350036	1.41912	0.119259	2.93509	0.00333447
A_23_P40156	0.341404	1.40692	0.116321	2.935	0.00333545
A_24_P169720	-0.177013	0.837769	0.0603455	-2.93333	0.00335346
A_23_P71573	0.143683	1.15452	0.0489868	2.93309	0.00335604
A_24_P398147	0.137736	1.14767	0.0469596	2.93306	0.00335635
A_24_P916496	-0.173469	0.840743	0.0591641	-2.932	0.00336786
A_24_P410562	-0.266715	0.765892	0.0909794	-2.93159	0.00337227
A_23_P216081	0.360646	1.43426	0.123107	2.92953	0.00339473
A_23_P130444	0.247753	1.28114	0.0845907	2.92885	0.0034022
A_23_P46935	0.150118	1.16197	0.0512678	2.92812	0.00341015
A_23_P42763	-0.367046	0.692778	0.125378	-2.92752	0.00341675
A_23_P171211	0.232358	1.26157	0.0793813	2.92711	0.00342127
A_23_P160751	-0.203369	0.815977	0.0694867	-2.92673	0.00342545
A_23_P257882	0.242731	1.27473	0.0829601	2.92587	0.00343493
A_23_P105160	0.441023	1.5543	0.150744	2.92564	0.00343745
A_24_P169713	-0.131489	0.876789	0.0449509	-2.92516	0.00344277
A_23_P128828	-0.375802	0.686738	0.128482	-2.92495	0.00344515
NKI_AB032973	-0.319184	0.726742	0.109146	-2.92438	0.00345144
A_32_P45101	0.220792	1.24706	0.0755522	2.92237	0.00347377
A_23_P304112	0.154103	1.16661	0.0527392	2.92197	0.0034782
A_24_P229448	-0.0953272	0.909075	0.0326253	-2.92188	0.00347922
A_23_P31816	0.171813	1.18746	0.0588354	2.92024	0.00349764
A_24_P163237	-0.247925	0.780419	0.0849011	-2.92016	0.00349852
A_24_P49657	0.307763	1.36038	0.105409	2.91971	0.00350361
A_23_P5027	-0.303804	0.738006	0.104057	-2.91958	0.00350503
A_23_P10506	0.148269	1.15982	0.0507919	2.91914	0.00351004
A_24_P93525	-0.100776	0.904136	0.034529	-2.91858	0.00351634
A_24_P94319	0.615817	1.85117	0.211063	2.91769	0.00352629
A_23_P103919	-0.486525	0.614759	0.166759	-2.91753	0.00352818
A_32_P63897	0.212489	1.23675	0.0728431	2.91708	0.00353324
A_23_P69220	0.378104	1.45951	0.129623	2.91694	0.00353479
X58529_1_2241	-0.130461	0.877691	0.0447278	-2.91677	0.00353677
A_24_P346604	0.272916	1.31379	0.0935833	2.9163	0.00354215
A_23_P48616	0.240259	1.27158	0.0824039	2.91563	0.0035497
A_32_P188860	-0.160818	0.851447	0.0551619	-2.91538	0.00355257
A_24_P921597	0.3498	1.41878	0.119989	2.91528	0.00355372
A_32_P37969	-0.230485	0.794148	0.0790703	-2.91494	0.00355753
A_23_P89783	-0.131497	0.876781	0.0451301	-2.91374	0.00357126
AB002301_1_6479	-0.203781	0.815641	0.0699429	-2.91353	0.00357368
A_24_P204579	-0.151562	0.859365	0.0520234	-2.91334	0.00357589
VIRS_10002940	-0.409164	0.664205	0.140446	-2.91331	0.00357617
A_23_P165494	-0.500252	0.606378	0.171776	-2.91224	0.00358851
A_23_P304450	0.130565	1.13947	0.0448412	2.91172	0.00359446
A_32_P34522	-0.182778	0.832953	0.0627885	-2.91101	0.00360258
A_23_P23765	0.304383	1.35579	0.104572	2.91076	0.00360555
A_32_P116206	0.256924	1.29295	0.0882795	2.91034	0.00361033
VIRS_10006664	0.39	1.47698	0.134048	2.90941	0.00362117
VIRS_10003374	-0.277996	0.7573	0.095578	-2.90858	0.00363079
VIRS_10001775	-0.529111	0.589128	0.181974	-2.90762	0.00364192
A_32_P135790	0.408923	1.5052	0.140639	2.90761	0.00364204
A_24_P873757	0.326306	1.38584	0.112225	2.9076	0.00364219
A_32_P231033	-0.437554	0.645614	0.150545	-2.90646	0.00365539
A_32_P52076	0.215797	1.24085	0.0742532	2.90623	0.00365814
A_23_P110031	-0.2872	0.750362	0.0988474	-2.90549	0.00366678
A_23_P131375	0.26446	1.30273	0.0910213	2.90548	0.00366696
A_32_P109653	0.163138	1.1772	0.0561485	2.90547	0.003667
A_23_P113373	-0.418261	0.658191	0.143967	-2.90526	0.0036695
A_23_P69694	0.286488	1.33174	0.0986128	2.90518	0.00367037
A_23_P303216	0.2748	1.31627	0.09459	2.90517	0.00367056
A_23_P72138	0.445077	1.56061	0.153209	2.90503	0.00367214
A_24_P10884	-0.269327	0.763893	0.0927197	-2.90475	0.00367547
A_23_P80651	0.329326	1.39003	0.113378	2.90467	0.00367645
NM_002561_2_2097	-0.197457	0.820815	0.0679963	-2.90394	0.00368498
NM_080912_1_1096	0.339939	1.40486	0.117092	2.90319	0.00369377
A_23_P169003	0.234968	1.26487	0.0809379	2.90306	0.00369533
A_32_P1410	-0.229825	0.794673	0.0791872	-2.9023	0.00370439
A_23_P200260	-0.269851	0.763493	0.0929947	-2.90179	0.00371038
A_23_P9848	-0.489687	0.612818	0.16877	-2.90151	0.00371373
A_24_P917650	0.203692	1.22592	0.0702247	2.90057	0.00372486
A_24_P916364	-0.215479	0.806155	0.0742993	-2.90014	0.00372991
A_32_P205110	0.152172	1.16436	0.0524804	2.8996	0.00373641
A_24_P125835	0.229178	1.25757	0.0790457	2.89931	0.0037399
A_32_P143637	0.281292	1.32484	0.0970297	2.89903	0.00374316
A_24_P202748	0.491914	1.63544	0.169696	2.89879	0.00374609
A_23_P142039	0.589725	1.80349	0.203466	2.89839	0.00375084
A_24_P212072	0.264412	1.30267	0.0912581	2.89741	0.00376255
VIRS_10008758	0.291972	1.33907	0.100801	2.89651	0.00377343
A_23_P217135	-0.292502	0.746394	0.10103	-2.89519	0.00378929
A_24_P144084	-0.40362	0.667898	0.139432	-2.89475	0.00379456
AL137346_1_2398	0.253354	1.28834	0.087524	2.89468	0.00379542
AA702142_1_121	-0.287261	0.750316	0.0992577	-2.89409	0.00380262
A_23_P79217	-0.250367	0.778515	0.0865109	-2.89405	0.00380313
A_23_P201309	0.375686	1.45599	0.129841	2.89343	0.00381061
A_23_P165196	0.343078	1.40928	0.118617	2.89233	0.00382399
A_24_P157606	-0.438798	0.644811	0.15172	-2.89215	0.00382617
A_23_P169558	0.224977	1.25229	0.0777913	2.89206	0.00382722
VIRS_10004921	0.236301	1.26656	0.0817364	2.89101	0.00384007
A_24_P110445	-0.39022	0.676908	0.135021	-2.89008	0.0038515
VIRS_10007136	-0.631916	0.531573	0.218667	-2.88985	0.00385428
A_23_P58426	-0.19126	0.825918	0.0661843	-2.8898	0.00385486
A_23_P10374	-0.35143	0.703681	0.121643	-2.88902	0.00386441
A_23_P129103	-0.253472	0.776101	0.0877396	-2.88891	0.00386576
A_24_P307572	0.28693	1.33233	0.0993361	2.88848	0.00387107
A_24_P109351	0.261531	1.29892	0.0905559	2.88807	0.00387619
A_24_P316364	0.331337	1.39283	0.11475	2.88746	0.00388366
A_24_P256055	0.311832	1.36592	0.108005	2.88719	0.00388695
A_24_P354107	0.263133	1.301	0.0911472	2.8869	0.00389059
A_24_P319711	-0.406078	0.666258	0.140675	-2.88663	0.00389391
A_23_P29053	-0.192797	0.82465	0.0668256	-2.88507	0.00391325
A_24_P48617	0.301961	1.35251	0.104668	2.88494	0.00391485
A_32_P176677	0.237527	1.26811	0.0823366	2.88483	0.00391623
A_23_P36979	-0.410948	0.663021	0.142473	-2.88439	0.00392177
A_24_P236960	-0.259517	0.771424	0.0899756	-2.88431	0.00392277
A_24_P42490	-0.196675	0.821458	0.0681951	-2.884	0.0039266
AL834391_1_5681	-0.279132	0.75644	0.0967946	-2.88376	0.0039296
NM_006111_1_727	0.29385	1.34158	0.101972	2.88168	0.00395557
A_23_P367676	-0.438329	0.645113	0.152131	-2.88126	0.00396087
A_24_P261083	0.292729	1.34008	0.101615	2.88077	0.00396706
A_23_P3171	0.163318	1.17741	0.0567067	2.88006	0.00397604
A_24_P919633	0.357049	1.42911	0.123983	2.87983	0.00397895
A_23_P63521	0.588053	1.80048	0.204207	2.87969	0.00398061
A_24_P298027	0.296886	1.34566	0.103103	2.8795	0.00398307
A_23_P155199	0.249609	1.28352	0.0866956	2.87914	0.00398758
NM_006294_2_830	0.234694	1.26452	0.0815379	2.87834	0.00399774
A_24_P242078	0.32065	1.37802	0.111412	2.87806	0.00400126
A_23_P22647	-0.167523	0.845757	0.0582192	-2.87745	0.00400898
A_23_P417641	-0.091218	0.912819	0.0317025	-2.87731	0.00401079
A_32_P132192	-0.237115	0.788901	0.0824249	-2.87674	0.00401808
A_23_P113264	0.283342	1.32756	0.0984965	2.87667	0.00401891
A_23_P438	-0.218371	0.803827	0.0759145	-2.87654	0.00402061
A_23_P31702	0.255518	1.29113	0.0888294	2.8765	0.00402108
A_23_P217168	0.188214	1.20709	0.0654347	2.87636	0.00402293
A_23_P118061	0.285951	1.33103	0.0994153	2.87633	0.00402331
A_24_P494194	-0.321125	0.725333	0.111657	-2.876	0.00402744
A_23_P151136	-0.299718	0.741027	0.104223	-2.87573	0.00403091
A_24_P346369	-0.429281	0.650977	0.149317	-2.87497	0.00404063
A_23_P62269	-0.315912	0.729124	0.109895	-2.87468	0.00404436
A_23_P21907	0.132172	1.1413	0.0459875	2.87408	0.00405206
A_23_P91742	0.45736	1.5799	0.159136	2.87402	0.00405279
VIRS_10007824	0.580199	1.78639	0.201938	2.87316	0.00406393
A_24_P14464	-0.27253	0.761451	0.0948727	-2.87258	0.00407133
A_32_P148122	-0.124919	0.882568	0.0434913	-2.87228	0.00407517
A_32_P61763	0.245383	1.27811	0.0854332	2.87222	0.00407598
A_23_P44974	0.252479	1.28721	0.0879043	2.87221	0.00407615
A_23_P69226	0.314605	1.36972	0.109549	2.87182	0.00408118
A_32_P113197	-0.300687	0.740309	0.104744	-2.87069	0.00409576
A_23_P6963	0.237938	1.26863	0.0828966	2.8703	0.00410079
A_23_P217120	-0.327444	0.720764	0.114087	-2.87012	0.00410313
A_23_P76557	0.375273	1.45539	0.130761	2.86992	0.00410576
A_23_P42802	-0.273753	0.76052	0.0953988	-2.86957	0.00411033
A_23_P324011	-0.212977	0.808175	0.0742275	-2.86925	0.00411451
A_23_P125782	0.150508	1.16242	0.0524569	2.86918	0.00411541
A_24_P269619	0.265777	1.30444	0.0926401	2.86892	0.00411873
A_23_P403394	-0.268578	0.764466	0.093629	-2.86854	0.00412377
NKI_NM_014078	0.233971	1.26361	0.0815654	2.86851	0.00412411
A_23_P82776	-0.269279	0.76393	0.0938865	-2.86813	0.00412904
A_24_P239553	-0.353108	0.702501	0.123115	-2.86812	0.00412914
A_24_P324675	-0.358829	0.698494	0.125113	-2.86803	0.00413039
A_24_P374739	-0.226894	0.797005	0.0791265	-2.86749	0.00413741
A_23_P70599	0.153174	1.16553	0.053418	2.86745	0.00413794
A_23_P108948	-0.264397	0.767668	0.0922289	-2.86675	0.00414707
A_24_P39841	-0.297456	0.742705	0.10377	-2.86649	0.0041505
NM_022071_2_2087	0.227393	1.25532	0.0793367	2.86618	0.00415462
VIRS_10001681	0.593017	1.80944	0.206947	2.86555	0.00416286
A_23_P408955	0.275576	1.31729	0.0961754	2.86534	0.00416556
A_23_P161216	-0.242247	0.784862	0.084546	-2.86527	0.00416657
A_23_P74310	-0.248288	0.780135	0.0866982	-2.86383	0.00418558
A_23_P329152	-0.339298	0.71227	0.118483	-2.86368	0.00418746
A_32_P30075	-0.181542	0.833983	0.0634044	-2.86324	0.00419334
A_24_P374634	0.211051	1.23498	0.0737124	2.86316	0.00419432
A_23_P304502	-0.360742	0.697159	0.126054	-2.86181	0.00421228
NM_006235_1_3054	-0.135714	0.873092	0.0474244	-2.8617	0.00421379
A_23_P116735	-0.17553	0.839012	0.0613444	-2.86138	0.00421796
VIRS_10003441	0.391767	1.47959	0.136918	2.86132	0.00421882
A_24_P945345	-0.402043	0.668952	0.140514	-2.86123	0.00422003
A_24_P944040	-0.342363	0.71009	0.119668	-2.86095	0.0042237
A_23_P158897	-0.416366	0.659439	0.145577	-2.86011	0.00423489
A_24_P188005	-0.265967	0.766464	0.0929961	-2.85998	0.00423665
A_23_P37840	-0.400618	0.669906	0.140083	-2.85986	0.00423822
A_24_P381832	-0.279924	0.755841	0.0979199	-2.85871	0.00425371
A_24_P930507	-0.344819	0.708349	0.120652	-2.85796	0.00426381
A_23_P424793	0.314199	1.36916	0.109957	2.85746	0.00427045
A_23_P410159	0.647208	1.9102	0.22653	2.85705	0.00427604
A_23_P157593	0.262736	1.30048	0.0919875	2.85621	0.00428731
A_23_P431305	-0.178776	0.836293	0.0625948	-2.85609	0.004289
A_24_P930432	0.315568	1.37104	0.11049	2.85607	0.00428926
A_32_P191140	-0.149147	0.861442	0.0522237	-2.85593	0.00429115
A_23_P404821	-0.297991	0.742308	0.104357	-2.85549	0.00429702
A_23_P142995	0.623784	1.86598	0.218464	2.85531	0.00429943
A_24_P791048	0.294625	1.34262	0.103243	2.85371	0.00432119
A_32_P206051	-0.267618	0.7652	0.093793	-2.85328	0.00432701
A_24_P876152	-0.289203	0.74886	0.101415	-2.85169	0.00434877
A_23_P131175	-0.319061	0.726831	0.111898	-2.85135	0.00435338
A_23_P149649	0.316044	1.37169	0.110843	2.85128	0.00435435
A_24_P58122	-0.37319	0.688534	0.130887	-2.85124	0.00435486
A_23_P52874	-0.290689	0.747748	0.101982	-2.85039	0.00436651
A_32_P179085	0.314891	1.37011	0.110477	2.85029	0.00436789
A_23_P355534	-0.29389	0.745358	0.103134	-2.8496	0.00437741
NM_020974_1_3240	-0.222059	0.800868	0.0779632	-2.84826	0.00439595
A_23_P85521	0.334408	1.39711	0.117421	2.84793	0.00440047
A_23_P161041	0.387783	1.47371	0.136165	2.84789	0.00440099
A_23_P130443	0.232947	1.26231	0.0818007	2.84773	0.00440318
A_23_P135945	0.19609	1.21664	0.0688606	2.84764	0.00440444
A_23_P22352	-0.176658	0.838066	0.0620528	-2.8469	0.00441471
A_32_P119247	-0.23907	0.78736	0.083993	-2.84631	0.00442293
A_24_P479645	0.305613	1.35746	0.107373	2.84627	0.00442345
A_23_P166717	0.369349	1.44679	0.129814	2.84523	0.00443799
A_24_P252054	-0.290646	0.747781	0.102178	-2.84451	0.00444792
A_23_P52870	-0.344903	0.708289	0.121318	-2.84295	0.00446975
A_32_P332317	-0.190492	0.826553	0.0670094	-2.84276	0.00447247
A_24_P345156	0.610002	1.84044	0.214593	2.8426	0.0044747
A_32_P168886	-0.373836	0.68809	0.131586	-2.841	0.00449729
A_32_P143847	0.284901	1.32963	0.100312	2.84014	0.00450944
A_23_P431307	-0.174057	0.840249	0.0613049	-2.8392	0.0045227
A_24_P414185	0.379096	1.46096	0.133535	2.83893	0.00452646
A_23_P62270	-0.325938	0.72185	0.11482	-2.83867	0.00453015
A_32_P148199	0.462801	1.58852	0.163038	2.8386	0.00453114
A_32_P35502	0.168642	1.1837	0.0594279	2.83776	0.00454319
A_23_P201706	-0.109518	0.896266	0.0385946	-2.83765	0.00454473
A_23_P27026	-0.188411	0.828274	0.0663971	-2.83764	0.00454489
A_23_P3651	0.46831	1.59729	0.165057	2.83726	0.00455022
NKI_NM_000788	0.257137	1.29322	0.0906349	2.83706	0.00455308
A_23_P85581	0.223135	1.24999	0.0786517	2.83701	0.00455389
A_24_P621704	-0.204641	0.81494	0.0721331	-2.83699	0.00455416
VIRS_10004281	0.37268	1.45162	0.131424	2.8357	0.00457255
A_32_P102195	0.449353	1.5673	0.158509	2.83488	0.00458424
VIRS_10007053	0.491142	1.63418	0.173265	2.83463	0.0045879
A_32_P71310	-0.232332	0.792683	0.0819651	-2.83453	0.00458936
A_24_P89073	0.260658	1.29778	0.0919656	2.8343	0.00459266
A_23_P318615	-0.171271	0.842593	0.0604442	-2.83353	0.00460365
A_24_P93523	-0.159975	0.852165	0.0564629	-2.83327	0.00460741
A_23_P169629	-0.301298	0.739857	0.106358	-2.83286	0.00461338
A_32_P168884	-0.375187	0.687161	0.132444	-2.83279	0.00461435
A_32_P157385	-0.281512	0.754642	0.099398	-2.83217	0.0046234
A_32_P192865	-0.231215	0.793569	0.0816826	-2.83065	0.00464529
A_23_P56706	0.378166	1.4596	0.133647	2.82959	0.00466072
VIRS_10000326	0.465166	1.59228	0.164478	2.82814	0.00468192
A_23_P419714	-0.15379	0.857452	0.054385	-2.8278	0.00468685
A_32_P142665	-0.34592	0.707569	0.122338	-2.82758	0.00469013
A_24_P145229	0.290826	1.33753	0.102877	2.82693	0.00469969
A_24_P49410	-0.31596	0.729089	0.111779	-2.82665	0.0047038
A_32_P52626	-0.254834	0.775045	0.0901561	-2.82659	0.00470466
AK092669_1_2125	-0.208535	0.811773	0.0738187	-2.82495	0.00472873
A_32_P78613	0.228116	1.25623	0.0807533	2.82485	0.00473028
A_24_P940545	-0.224298	0.799077	0.0794042	-2.82476	0.0047316
NM_001621_2_4694	0.218528	1.24424	0.0773992	2.8234	0.00475179
A_23_P112332	0.834598	2.30389	0.295659	2.82283	0.00476011
A_32_P11217	-0.297325	0.742802	0.105342	-2.82247	0.0047656
A_23_P170848	-0.279225	0.756369	0.0989656	-2.82144	0.00478086
A_32_P119248	-0.194014	0.823646	0.0687816	-2.82073	0.0047915
A_32_P30684	0.36471	1.4401	0.129326	2.82008	0.00480113
A_32_P88785	-0.327453	0.720757	0.116126	-2.8198	0.00480542
A_23_P155197	0.217893	1.24345	0.0772844	2.81937	0.00481177
A_24_P933984	0.243138	1.27524	0.0862422	2.81924	0.0048137
A_24_P224966	0.499029	1.64712	0.177017	2.8191	0.00481586
A_23_P138016	0.317444	1.37361	0.11263	2.81846	0.00482552
A_24_P720192	-0.466009	0.627501	0.165439	-2.8168	0.00485045
A_24_P124936	0.276778	1.31887	0.0982703	2.81649	0.0048551
NM_000196_1_1728	-0.208813	0.811547	0.0741396	-2.81649	0.00485517
A_23_P359215	0.283722	1.32806	0.100741	2.81635	0.00485734
VIRS_20002187	0.22334	1.25025	0.0793088	2.81608	0.00486129
VIRS_20000558	0.2371	1.26757	0.0842093	2.81561	0.00486854
A_23_P378690	0.227147	1.25501	0.0806746	2.8156	0.00486862
A_32_P42725	0.24438	1.27683	0.0867973	2.81552	0.0048698
A_23_P33356	-0.171621	0.842298	0.0609576	-2.81542	0.00487141
A_23_P304110	0.135068	1.14461	0.0479744	2.81541	0.00487153
A_24_P248271	-0.334692	0.715558	0.118882	-2.81534	0.00487258
A_32_P17346	-0.206692	0.81327	0.0734353	-2.81461	0.00488365
A_24_P48618	0.312205	1.36643	0.110935	2.81431	0.00488821
A_23_P350698	-0.252531	0.776832	0.0897329	-2.81425	0.00488914
NM_014078_3_897	0.248141	1.28164	0.0881951	2.81355	0.00489981
A_23_P219180	-0.325402	0.722237	0.115669	-2.81321	0.00490496
A_23_P82356	0.419824	1.52169	0.149284	2.81225	0.00491958
A_32_P17576	-0.222705	0.800351	0.0791935	-2.81216	0.00492099
VIRS_10007728	0.436359	1.54706	0.155174	2.81205	0.00492263
A_24_P479644	0.302906	1.35379	0.107744	2.81137	0.00493317
A_23_P43175	0.345852	1.41319	0.123033	2.81106	0.00493791
A_23_P363414	0.301001	1.35121	0.107078	2.81104	0.00493811
A_24_P172600	-0.45117	0.636882	0.160508	-2.81089	0.00494046
A_23_P61044	-0.120794	0.886217	0.0429778	-2.81062	0.00494467
A_23_P73982	0.262262	1.29987	0.0933259	2.81017	0.00495155
A_23_P361469	0.392114	1.48011	0.139549	2.80988	0.00495603
NM_016000_2_1616	0.322796	1.38098	0.114915	2.80901	0.00496935
A_24_P263956	-0.39246	0.675393	0.139795	-2.80739	0.00499448
A_23_P510	0.236286	1.26654	0.0841785	2.80697	0.00500102
A_23_P215132	-0.264573	0.767533	0.0942922	-2.80589	0.0050178
A_32_P24296	-0.217575	0.804467	0.0775461	-2.80575	0.0050199
VIRS_10002443	-0.373175	0.688545	0.133033	-2.80514	0.00502951
A_23_P207695	-0.520093	0.594465	0.185415	-2.80503	0.00503123
A_23_P344390	0.401708	1.49437	0.14322	2.80484	0.00503419
A_23_P17975	0.299649	1.34938	0.106846	2.80449	0.00503965
A_23_P26124	0.196657	1.21733	0.0701288	2.80423	0.00504367
A_23_P256107	0.167593	1.18246	0.0597763	2.80368	0.00505235
A_24_P46953	0.336159	1.39956	0.119929	2.80299	0.00506315
A_32_P47426	-0.414992	0.660346	0.148067	-2.80273	0.00506723
A_24_P319374	-0.246992	0.781147	0.0881293	-2.80261	0.00506909
A_23_P216220	0.134324	1.14376	0.0479284	2.80259	0.00506938
A_24_P639710	-0.124631	0.882823	0.0444705	-2.80256	0.00506994
A_23_P134853	0.202366	1.2243	0.0722254	2.80186	0.00508082
A_23_P304451	0.127337	1.1358	0.0454532	2.80149	0.00508671
A_23_P148204	-0.346885	0.706886	0.12383	-2.8013	0.00508969
A_23_P309224	-0.512352	0.599085	0.182909	-2.80113	0.00509241
A_23_P52323	-0.234167	0.79123	0.0836054	-2.80086	0.00509669
A_23_P213883	-0.344727	0.708414	0.123113	-2.80008	0.005109
VIRS_10003760	-0.305493	0.73676	0.109103	-2.80004	0.00510957
A_23_P96048	-0.319935	0.726196	0.11428	-2.79958	0.00511688
A_23_P6951	0.274787	1.31625	0.0981685	2.79913	0.00512403
A_23_P116362	-0.192764	0.824676	0.0688755	-2.79873	0.00513034
A_24_P114601	0.212988	1.23737	0.0761075	2.79852	0.00513375
A_23_P364792	-0.236566	0.789334	0.0845402	-2.79826	0.00513781
A_32_P208964	-0.252085	0.777179	0.0900923	-2.79807	0.00514082
A_24_P282054	-0.214677	0.806802	0.0767316	-2.79777	0.00514564
A_24_P231162	-0.211141	0.80966	0.0754687	-2.79773	0.00514638
A_23_P103734	-0.245915	0.781988	0.0879483	-2.79613	0.00517179
A_24_P195327	0.290697	1.33736	0.103967	2.79606	0.00517304
A_24_P212024	-0.0928799	0.911303	0.0332208	-2.79583	0.00517659
A_24_P917123	-0.258152	0.772478	0.0923368	-2.79576	0.00517776
A_23_P79661	-0.353615	0.702145	0.126494	-2.79551	0.00518179
A_23_P214940	-0.333751	0.716232	0.119411	-2.79497	0.00519051
A_24_P221867	-0.407063	0.665602	0.145651	-2.79479	0.00519339
A_24_P57851	0.290627	1.33727	0.104042	2.79337	0.00521613
A_23_P71419	0.331378	1.39289	0.11864	2.79314	0.00521984
A_23_P158874	-0.103747	0.901454	0.0371517	-2.79251	0.00523004
A_23_P132915	0.311095	1.36492	0.111412	2.7923	0.00523354
A_23_P210001	-0.155346	0.856119	0.0556353	-2.79222	0.00523476
A_23_P252118	0.311323	1.36523	0.111516	2.79173	0.00524269
A_24_P570378	-0.241501	0.785448	0.0865163	-2.79139	0.00524819
A_32_P138908	0.249319	1.28315	0.089337	2.79077	0.00525833
A_23_P57391	-0.261926	0.769568	0.0938905	-2.78969	0.0052758
A_23_P345168	-0.248604	0.779888	0.0891229	-2.78945	0.00527968
A_23_P366426	0.258764	1.29533	0.0927669	2.7894	0.00528058
VIRS_10008754	0.43413	1.54362	0.155641	2.7893	0.00528225
A_23_P103743	-0.342559	0.709952	0.122812	-2.78928	0.00528247
A_23_P215302	-0.336289	0.714417	0.120601	-2.78843	0.00529639
VIRS_10007311	0.565414	1.76018	0.202908	2.78656	0.00532708
A_24_P264192	0.238726	1.26963	0.0856891	2.78595	0.00533707
A_23_P71435	0.247476	1.28079	0.0888408	2.78561	0.00534264
A_24_P206344	-0.397267	0.672155	0.142623	-2.78544	0.00534555
VIRS_10004780	0.709606	2.03319	0.254794	2.78502	0.0053525
A_23_P32715	-0.444439	0.641184	0.15962	-2.78435	0.00536351
VIRS_10003307	-0.26844	0.764571	0.0964154	-2.78421	0.0053659
A_24_P397906	0.220887	1.24718	0.0793403	2.78404	0.00536858
A_32_P17343	-0.188752	0.827992	0.0678014	-2.7839	0.00537104
A_23_P86369	0.466321	1.59412	0.167529	2.78352	0.00537721
A_24_P554882	0.182223	1.19988	0.0654674	2.78342	0.00537892
A_32_P78311	-0.288187	0.749622	0.103557	-2.78288	0.00538792
A_32_P211488	0.248486	1.28208	0.0893051	2.78244	0.0053952
A_24_P566699	0.292976	1.34041	0.105298	2.78236	0.00539654
A_23_P65674	0.300074	1.34996	0.107889	2.78134	0.00541358
A_24_P243881	0.240473	1.27185	0.0864648	2.78116	0.00541643
VIRS_20001484	0.251619	1.28611	0.0904842	2.78081	0.00542236
A_23_P408787	0.33294	1.39506	0.119747	2.78036	0.00542983
A_23_P85585	0.384438	1.46879	0.138271	2.78033	0.00543038
A_24_P662057	-0.477523	0.620318	0.17175	-2.78033	0.00543039
A_23_P150693	-0.263853	0.768086	0.0949004	-2.78032	0.00543058
A_23_P2216	0.389621	1.47642	0.140149	2.78005	0.00543501
VIRS_10007408	0.657111	1.92921	0.236367	2.78005	0.00543513
A_23_P157170	-0.374548	0.6876	0.134741	-2.77976	0.00543991
A_24_P586134	0.306483	1.35864	0.110277	2.77921	0.00544914
A_23_P111797	-0.291552	0.747103	0.104916	-2.77892	0.00545398
A_32_P28074	0.24064	1.27206	0.0865971	2.77885	0.00545525
A_24_P683011	0.153586	1.16601	0.0552802	2.77831	0.00546422
A_23_P329150	-0.305061	0.737078	0.109806	-2.77817	0.00546652
A_23_P110135	0.324167	1.38288	0.116713	2.77747	0.00547836
A_23_P366328	0.393859	1.48269	0.141811	2.77736	0.0054803
A_24_P406517	0.339991	1.40494	0.122498	2.77548	0.0055121
A_24_P302406	0.301549	1.35195	0.108657	2.77523	0.00551621
A_23_P40175	-0.118679	0.888093	0.0427648	-2.77516	0.0055174
VIRS_20002318	0.528213	1.6959	0.190338	2.77513	0.00551796
A_23_P341275	-0.379282	0.684353	0.136692	-2.77473	0.00552477
A_24_P383771	0.289886	1.33627	0.104494	2.77418	0.0055341
A_23_P110613	0.305314	1.35705	0.110078	2.77361	0.00554387
A_32_P156322	-0.320793	0.725573	0.115699	-2.77264	0.00556029
A_32_P20523	0.240286	1.27161	0.0866684	2.77248	0.00556315
A_23_P419947	0.179156	1.19621	0.064635	2.77181	0.00557456
A_24_P290527	0.283757	1.32811	0.102382	2.77155	0.005579
A_24_P557232	0.255823	1.29152	0.0923058	2.77147	0.00558031
A_23_P316813	0.360635	1.43424	0.130131	2.77132	0.00558294
A_23_P205828	0.260382	1.29743	0.0939716	2.77086	0.00559083
A_23_P23766	0.277273	1.31953	0.100079	2.77055	0.00559623
A_24_P644744	0.280007	1.32314	0.101163	2.76788	0.00564216
A_23_P7577	0.32574	1.38505	0.117689	2.7678	0.00564357
VIRS_20001408	0.296348	1.34494	0.107073	2.76772	0.00564499
A_23_P48825	0.291933	1.33901	0.10551	2.76688	0.00565958
A_23_P33353	-0.170202	0.843494	0.0615236	-2.76645	0.00566704
A_23_P159240	-0.137942	0.871149	0.0498633	-2.76641	0.00566772
A_23_P168782	0.292744	1.3401	0.105822	2.76639	0.00566815
A_24_P7790	-0.282506	0.753892	0.102132	-2.76609	0.00567331
A_23_P99393	0.251316	1.28572	0.090894	2.76494	0.00569331
A_23_P251011	-0.241234	0.785658	0.0872548	-2.76471	0.00569743
A_23_P253038	0.235705	1.2658	0.0852768	2.764	0.00570977
A_24_P145230	0.279868	1.32296	0.101258	2.76391	0.00571135
A_23_P22642	-0.127875	0.879963	0.0462702	-2.76366	0.00571577
A_23_P6935	0.195056	1.21538	0.0705796	2.76364	0.00571609
A_23_P33609	0.285028	1.3298	0.103157	2.76305	0.00572639
A_23_P42800	-0.257022	0.773351	0.0930263	-2.76289	0.00572915
A_32_P125834	0.167679	1.18256	0.0606907	2.76285	0.00572993
A_23_P431771	-0.166803	0.846366	0.0603906	-2.76207	0.00574357
BC011762_1_4172	-0.2856	0.751563	0.103414	-2.76172	0.00574979
VIRS_10001303	0.506945	1.66021	0.183571	2.76157	0.00575238
A_32_P88262	-0.276254	0.75862	0.100036	-2.76155	0.00575276
A_23_P73370	-0.285547	0.751603	0.103436	-2.76061	0.00576936
A_24_P333420	-0.236477	0.789404	0.0856716	-2.76028	0.00577522
A_24_P911571	0.226151	1.25377	0.0819503	2.75962	0.00578688
A_23_P219072	0.222312	1.24896	0.0805737	2.75911	0.00579582
A_23_P167723	-0.172244	0.841774	0.0624355	-2.75875	0.00580234
A_24_P237586	0.191713	1.21132	0.0695294	2.75729	0.00582823
VIRS_20002360	0.591855	1.80734	0.214657	2.75721	0.0058296
A_23_P134854	0.194253	1.2144	0.0704694	2.75655	0.00584142
NM_004615_2_1471	-0.107587	0.897998	0.039039	-2.75589	0.00585329
A_23_P49899	-0.353872	0.701965	0.128407	-2.75585	0.00585393
A_23_P74133	0.2843	1.32883	0.103175	2.75552	0.00585988
A_32_P213521	0.168144	1.18311	0.0610257	2.7553	0.00586381
AA702142_1_396	-0.379912	0.683922	0.13789	-2.75518	0.00586606
A_24_P238819	-0.317979	0.727618	0.115419	-2.75499	0.00586937
A_23_P133424	0.343801	1.4103	0.124797	2.75489	0.00587121
A_24_P845881	0.230333	1.25902	0.0836144	2.7547	0.00587459
VIRS_10003343	-0.285192	0.75187	0.103555	-2.754	0.00588711
A_23_P218675	-0.273591	0.760643	0.0993528	-2.75373	0.00589201
A_23_P88580	-0.27395	0.76037	0.0994915	-2.7535	0.00589618
A_24_P207908	-0.310869	0.73281	0.112913	-2.75317	0.00590216
A_23_P160995	0.326795	1.38652	0.118731	2.7524	0.00591601
A_23_P61072	-0.106428	0.89904	0.0386708	-2.75214	0.00592072
A_24_P56241	0.185328	1.20361	0.0673496	2.75173	0.00592812
A_23_P216970	-0.370921	0.690099	0.134806	-2.75151	0.00593212
A_23_P61071	-0.0792488	0.92381	0.0288072	-2.75101	0.00594126
A_23_P147423	-0.228803	0.795485	0.0832221	-2.74931	0.00597204
A_32_P155167	-0.313947	0.730558	0.1142	-2.74911	0.00597579
VIRS_10007649	0.4451	1.56065	0.161909	2.74907	0.00597645
A_32_P234847	-0.343544	0.709253	0.125015	-2.74802	0.00599568
A_23_P18119	0.135295	1.14487	0.0492338	2.74801	0.00599589
A_23_P44975	0.236746	1.26712	0.0861742	2.74729	0.00600895
A_23_P312920	-0.105901	0.899513	0.0385499	-2.74713	0.00601198
A_32_P154132	0.405577	1.50017	0.14766	2.74669	0.00601999
A_23_P317800	0.312861	1.36733	0.113915	2.74644	0.00602462
A_24_P66578	-0.0937228	0.910535	0.0341405	-2.7452	0.00604732
A_23_P19291	0.262723	1.30047	0.0957191	2.74473	0.00605614
AK092815_1_1174	-0.256108	0.774058	0.0933152	-2.74455	0.00605937
VIRS_10007673	0.435677	1.54601	0.158783	2.74385	0.00607228
A_23_P361679	-0.29213	0.746671	0.106481	-2.74348	0.00607911
A_23_P40782	0.239594	1.27073	0.0873368	2.74333	0.00608191
A_23_P68808	-0.267865	0.765011	0.0976811	-2.74224	0.0061021
A_32_P198029	-0.24504	0.782674	0.0893677	-2.74193	0.006108
A_23_P309151	-0.199739	0.818944	0.0728513	-2.74174	0.00611142
A_23_P69695	0.264409	1.30266	0.0964386	2.74173	0.00611158
A_24_P406060	-0.164768	0.848091	0.0601034	-2.7414	0.00611779
VIRS_10004418	0.673459	1.96101	0.245667	2.74135	0.00611875
A_23_P18383	0.27287	1.31373	0.0995403	2.7413	0.0061197
A_23_P71570	0.125986	1.13427	0.0459605	2.74118	0.00612185
A_23_P138280	0.31622	1.37193	0.115379	2.7407	0.00613084
A_23_P100499	0.329618	1.39044	0.120289	2.74022	0.00613986
A_24_P58559	0.182441	1.20014	0.0665817	2.74011	0.00614194
A_32_P7308	-0.258336	0.772335	0.0942858	-2.73993	0.00614524
AK021858_1_1400	0.12338	1.13131	0.0450375	2.7395	0.00615329
A_23_P435389	-0.116144	0.890347	0.0424189	-2.73803	0.00618082
A_24_P401737	-0.378837	0.684657	0.138365	-2.73796	0.00618212
A_24_P183864	0.297034	1.34586	0.108504	2.73753	0.00619024
A_23_P216080	0.339761	1.40461	0.124145	2.73681	0.00620388
A_23_P349566	0.115001	1.12187	0.0420334	2.73594	0.00622017
A_24_P252044	0.294348	1.34225	0.107586	2.73592	0.00622059
A_23_P137629	0.317585	1.37381	0.116091	2.73565	0.00622578
A_23_P72096	-0.199041	0.819516	0.072763	-2.73547	0.00622914
A_23_P110611	0.321531	1.37924	0.117561	2.73501	0.00623775
A_23_P440	-0.228713	0.795556	0.0836549	-2.73401	0.00625677
A_32_P104436	0.180666	1.19801	0.0660855	2.73382	0.00626044
A_24_P864777	0.302039	1.35261	0.110502	2.73333	0.00626978
A_24_P46947	0.335027	1.39798	0.122576	2.73321	0.00627203
VIRS_10001613	0.553579	1.73947	0.20256	2.73291	0.00627774
A_23_P350396	0.204928	1.22744	0.0749867	2.73286	0.00627874
A_23_P210191	-0.0846412	0.918842	0.0309854	-2.73165	0.00630183
A_24_P410639	0.321379	1.37903	0.117673	2.73113	0.00631185
A_23_P337070	-0.108617	0.897073	0.0397721	-2.73099	0.00631436
A_24_P178065	0.451025	1.56992	0.165159	2.73086	0.00631702
A_32_P86802	-0.294469	0.744927	0.107843	-2.73054	0.00632316
A_24_P184535	0.331793	1.39346	0.121538	2.72996	0.0063342
A_23_P153120	-0.2002	0.818567	0.0733494	-2.72941	0.00634486
A_23_P390044	-0.313127	0.731157	0.114727	-2.72931	0.00634663
A_23_P121175	0.157263	1.1703	0.0576277	2.72895	0.0063537
A_24_P681011	-0.238556	0.787765	0.0874301	-2.72853	0.00636173
A_23_P63999	-0.274775	0.759743	0.100716	-2.72821	0.00636793
A_23_P211551	0.375653	1.45594	0.137693	2.7282	0.0063681
VIRS_10005049	0.38473	1.46922	0.141022	2.72815	0.00636899
A_32_P170883	0.320428	1.37772	0.117475	2.72763	0.00637908
A_23_P147046	-0.291257	0.747324	0.106793	-2.72731	0.00638521
A_24_P401739	-0.357574	0.699371	0.131109	-2.72731	0.00638531
A_32_P160414	-0.382421	0.682207	0.140229	-2.72712	0.00638895
A_23_P171359	0.305092	1.35675	0.111889	2.72674	0.00639635
A_24_P25329	0.302522	1.35327	0.11095	2.72665	0.00639814
A_32_P111502	-0.260321	0.770804	0.0955128	-2.72551	0.0064203
A_23_P133606	0.211396	1.2354	0.0775794	2.72491	0.00643198
A_23_P87663	-0.380464	0.683544	0.139626	-2.72488	0.00643249
A_23_P336638	0.365788	1.44165	0.134242	2.72485	0.00643309
A_23_P129301	0.298374	1.34767	0.109511	2.7246	0.00643801
A_23_P137630	0.309227	1.36237	0.11356	2.72303	0.00646856
A_24_P114604	0.204988	1.22751	0.0752875	2.72273	0.00647441
A_24_P363685	0.211384	1.23539	0.0776408	2.72259	0.00647725
A_32_P233016	0.30115	1.35141	0.110613	2.72257	0.0064777
A_32_P1405	-0.152013	0.858977	0.0558407	-2.72226	0.00648365
A_32_P206917	-0.301803	0.739484	0.110866	-2.72224	0.00648405
A_23_P130780	-0.486756	0.614617	0.178808	-2.72222	0.00648443
A_23_P62267	-0.346853	0.706909	0.127419	-2.72214	0.00648597
A_23_P136026	-0.124929	0.882559	0.0458977	-2.7219	0.00649074
A_23_P382488	-0.481668	0.617752	0.176967	-2.7218	0.00649274
A_23_P259438	0.239038	1.27003	0.0878239	2.72179	0.00649299
A_24_P934510	0.309635	1.36293	0.113765	2.72171	0.00649455
A_24_P913227	0.264651	1.30298	0.0972467	2.72144	0.0064998
A_24_P467568	0.246095	1.27902	0.0904331	2.7213	0.0065026
A_32_P54442	-0.292365	0.746496	0.107441	-2.72117	0.00650517
A_24_P225970	0.303744	1.35492	0.111637	2.72083	0.00651189
A_23_P251486	-0.309634	0.733716	0.113809	-2.72065	0.00651537
A_23_P4277	-0.430197	0.650381	0.158127	-2.72058	0.00651672
A_23_P120542	0.145924	1.15711	0.0536466	2.7201	0.00652631
A_23_P3174	0.152581	1.16484	0.0560962	2.71999	0.00652833
VIRS_10007151	0.274658	1.31608	0.101025	2.71871	0.00655368
VIRS_20001563	0.275609	1.31733	0.101387	2.71839	0.00656003
A_23_P63970	-0.385816	0.679896	0.141946	-2.71805	0.00656683
A_23_P400406	0.551578	1.73599	0.202976	2.71746	0.00657856
A_23_P203142	-0.291858	0.746874	0.107402	-2.71744	0.006579
T62979_1_175	-0.305879	0.736476	0.112569	-2.71726	0.0065825
A_32_P209489	-0.341352	0.710809	0.125625	-2.71724	0.00658287
A_24_P132785	0.359469	1.43257	0.132312	2.71683	0.00659107
A_24_P204574	-0.112793	0.893335	0.0415175	-2.71676	0.00659244
A_23_P164733	0.388653	1.47499	0.143069	2.71653	0.00659692
A_23_P341698	0.371668	1.45015	0.136828	2.71632	0.00660127
A_23_P144424	0.281142	1.32464	0.103527	2.71563	0.00661498
A_23_P321503	0.192199	1.21191	0.0707769	2.71556	0.00661645
A_24_P267820	-0.112943	0.893202	0.0416074	-2.71449	0.00663775
A_24_P833211	-0.175676	0.83889	0.0647189	-2.71444	0.0066388
VIRS_20000417	0.320861	1.37831	0.11822	2.71409	0.00664574
A_23_P353015	0.244165	1.27655	0.0899742	2.71372	0.00665328
A_23_P202435	0.286446	1.33169	0.105563	2.71351	0.00665746
A_23_P204269	0.300229	1.35017	0.110649	2.71336	0.00666057
A_23_P400039	-0.230962	0.793769	0.0851245	-2.71323	0.00666309
A_32_P94132	-0.226662	0.79719	0.0835523	-2.71281	0.00667147
A_23_P369987	-0.322399	0.724409	0.118849	-2.71269	0.00667394
A_23_P144427	0.280023	1.32316	0.103229	2.71263	0.00667516
A_32_P37694	-0.248624	0.779873	0.0916661	-2.71228	0.00668222
A_24_P926254	-0.34462	0.70849	0.127076	-2.71192	0.0066895
A_24_P315941	-0.114787	0.891556	0.0423299	-2.71173	0.00669329
A_24_P899928	-0.259787	0.771216	0.0958105	-2.71147	0.00669866
A_24_P50228	-0.274211	0.760172	0.101131	-2.71144	0.0066991
A_24_P283294	0.257773	1.29404	0.095071	2.71137	0.00670059
A_24_P341131	-0.0886482	0.915167	0.0327026	-2.71074	0.00671335
A_24_P367410	-0.436994	0.645975	0.16121	-2.71071	0.00671393
A_24_P261084	0.253815	1.28893	0.0936349	2.71069	0.00671429
U18018_1_2258	-0.185327	0.830832	0.0683707	-2.71062	0.0067157
A_32_P113144	-0.315103	0.729714	0.116257	-2.71041	0.0067201
VIRS_10002138	-0.259469	0.771461	0.0957307	-2.7104	0.00672022
A_32_P164246	0.121558	1.12925	0.0448517	2.71021	0.00672406
A_23_P69630	0.519911	1.68188	0.19188	2.70956	0.00673721
A_24_P929909	0.295775	1.34417	0.109166	2.70942	0.00674017
A_23_P149621	0.308605	1.36152	0.113908	2.70924	0.00674376
A_32_P136476	-0.208049	0.812167	0.0768033	-2.70886	0.00675153
A_23_P355536	-0.281143	0.754921	0.10379	-2.70876	0.00675345
A_23_P139559	0.37677	1.45757	0.139101	2.70861	0.00675656
A_23_P166674	0.181081	1.19851	0.0668561	2.70852	0.00675832
A_23_P120545	0.184195	1.20225	0.0680058	2.70851	0.00675857
A_23_P376727	-0.255671	0.774397	0.0943994	-2.70839	0.00676096
A_24_P416346	-0.190571	0.826487	0.0703824	-2.70766	0.00677596
A_23_P92320	0.323858	1.38245	0.119615	2.7075	0.00677919
A_24_P76868	-0.126241	0.881402	0.0466297	-2.70731	0.00678303
VIRS_10005385	-0.405793	0.666448	0.149896	-2.70717	0.00678597
A_32_P85680	0.177123	1.19378	0.0654347	2.70687	0.00679215
A_23_P203380	-0.375328	0.687064	0.138669	-2.70665	0.00679665
A_23_P305273	-0.302506	0.738964	0.111777	-2.70633	0.00680317
NM_022443_1_1022	0.195542	1.21597	0.0722603	2.70608	0.00680835
A_32_P8654	0.163884	1.17808	0.060565	2.70592	0.00681157
VIRS_10007351	0.241292	1.27289	0.0891848	2.70553	0.0068196
A_23_P153281	0.451238	1.57025	0.166805	2.70518	0.00682668
A_23_P12272	0.394053	1.48298	0.145696	2.70462	0.0068382
A_24_P221515	-0.221915	0.800984	0.0820507	-2.70461	0.00683855
A_24_P453971	-0.159624	0.852465	0.0590287	-2.70417	0.00684747
A_23_P168783	0.295761	1.34415	0.109383	2.7039	0.00685305
A_24_P642981	-0.116203	0.890295	0.0429825	-2.70349	0.00686145
A_24_P507313	-0.351024	0.703967	0.129854	-2.70323	0.00686697
NM_003468_2_2451	-0.13887	0.870341	0.051385	-2.70255	0.00688105
A_24_P110243	-0.0844627	0.919006	0.031254	-2.70246	0.00688277
VIRS_10000973	0.491727	1.63514	0.181956	2.70246	0.00688293
A_23_P361465	0.347574	1.41563	0.128633	2.70207	0.00689098
A_32_P91042	-0.218679	0.80358	0.0809309	-2.70204	0.00689147
A_23_P7896	0.228744	1.25702	0.0846712	2.70156	0.00690157
A_23_P167121	-0.198482	0.819974	0.0734835	-2.70104	0.0069122
A_23_P131374	0.255199	1.29072	0.0944949	2.70067	0.00692008
A_32_P116857	-0.120391	0.886574	0.0445877	-2.70009	0.00693204
A_23_P117851	-0.29121	0.747359	0.107883	-2.69932	0.00694821
A_23_P217778	0.355608	1.42705	0.13174	2.69931	0.00694824
A_23_P435394	-0.238933	0.787468	0.08852	-2.69919	0.00695076
A_23_P214930	0.102359	1.10778	0.0379226	2.69917	0.00695135
A_32_P800179	-0.323437	0.723657	0.119831	-2.69911	0.00695246
A_32_P205108	0.123694	1.13167	0.0458305	2.69895	0.00695589
A_24_P109704	-0.215288	0.806309	0.0797708	-2.69883	0.00695839
VIRS_10005608	0.401212	1.49363	0.148671	2.69865	0.00696214
A_23_P140596	-0.280547	0.75537	0.103966	-2.69844	0.00696649
A_32_P7310	-0.266451	0.766093	0.0987477	-2.6983	0.00696939
A_24_P144481	0.244622	1.27714	0.0906715	2.6979	0.00697793
A_32_P41697	0.264798	1.30317	0.0981505	2.69788	0.00697822
BU739813_1_197	-0.296604	0.743339	0.109952	-2.69758	0.00698453
A_23_P131233	0.299983	1.34984	0.111211	2.69742	0.00698794
A_23_P405754	-0.264313	0.767733	0.0979878	-2.69741	0.00698811
A_23_P116117	-0.341644	0.710601	0.126687	-2.69675	0.00700202
A_23_P136849	-0.219484	0.802933	0.0814163	-2.69583	0.00702145
A_24_P338986	-0.414884	0.660417	0.153907	-2.69569	0.00702439
A_23_P214871	-0.282885	0.753607	0.104945	-2.69556	0.00702709
A_24_P237609	0.294984	1.3431	0.10944	2.69539	0.00703067
VIRS_10007764	-0.291517	0.74713	0.108187	-2.69455	0.00704834
A_24_P589028	-0.109205	0.896547	0.0405336	-2.69418	0.0070563
A_32_P194848	0.245885	1.27875	0.0912752	2.69388	0.00706247
NM_000067_1_875	0.155035	1.1677	0.0575509	2.69388	0.00706265
VIRS_20001091	0.370447	1.44838	0.137548	2.69322	0.00707662
A_23_P109631	-0.157118	0.854604	0.0583426	-2.69301	0.00708093
A_24_P350457	-0.269736	0.763581	0.100187	-2.69233	0.00709553
A_23_P83175	0.184881	1.20308	0.0686759	2.69208	0.00710074
A_24_P57611	0.252519	1.28726	0.0938076	2.69188	0.00710503
A_23_P10742	0.219967	1.24604	0.0817303	2.69137	0.00711592
A_23_P365218	0.22724	1.25513	0.0844332	2.69136	0.00711605
A_32_P217051	-0.140826	0.86864	0.0523255	-2.69135	0.00711634
A_23_P215435	-0.311649	0.732238	0.115801	-2.69124	0.00711876
A_24_P252347	-0.323536	0.723586	0.120243	-2.69068	0.00713065
AB002301_1_6436	-0.197078	0.821127	0.073254	-2.69034	0.00713798
A_23_P97328	-0.402164	0.668871	0.149497	-2.69012	0.0071426
A_23_P130781	-0.475293	0.621703	0.176727	-2.68942	0.00715755
A_24_P538463	-0.128518	0.879398	0.0477918	-2.68912	0.00716416
A_23_P63998	-0.260288	0.770829	0.0967975	-2.689	0.0071667
NM_005978_2_204	-0.101336	0.903629	0.0376857	-2.68899	0.00716692
A_23_P109636	-0.177234	0.837584	0.065915	-2.68882	0.00717055
A_23_P212508	0.207165	1.23019	0.0770585	2.68841	0.00717934
A_32_P179089	0.299502	1.34919	0.111406	2.68837	0.00718009
A_32_P197585	-0.287648	0.750026	0.106998	-2.68835	0.00718069
A_32_P64558	-0.214044	0.807313	0.0796227	-2.68823	0.00718315
A_23_P324989	-0.251676	0.777497	0.0936383	-2.68774	0.00719364
A_24_P101649	-0.0910447	0.912977	0.0338786	-2.68738	0.00720145
AB050468_1_5102	-0.156864	0.854821	0.0583747	-2.68718	0.00720573
A_24_P929231	0.303877	1.3551	0.113114	2.68647	0.0072212
A_23_P431776	-0.180811	0.834593	0.0673059	-2.68641	0.00722238
A_23_P148208	-0.323347	0.723722	0.120365	-2.68638	0.00722308
A_24_P133256	0.191827	1.21146	0.0714185	2.68596	0.00723227
A_24_P163233	-0.184891	0.831195	0.0688608	-2.685	0.00725308
A_24_P101642	-0.124085	0.883305	0.046216	-2.68489	0.0072554
A_24_P302833	0.298211	1.34745	0.111071	2.68486	0.00725595
VIRS_20002087	0.399288	1.49076	0.148736	2.68453	0.00726309
A_23_P80297	-0.408054	0.664943	0.152021	-2.68421	0.00727025
A_24_P942321	-0.171866	0.842092	0.0640374	-2.68384	0.00727828
A_24_P95070	0.111457	1.11791	0.0415401	2.68311	0.00729411
A_32_P163014	0.347596	1.41566	0.129561	2.68286	0.00729947
A_32_P157192	0.339966	1.4049	0.126725	2.68271	0.0073028
A_32_P59475	0.222351	1.24901	0.0829079	2.6819	0.00732048
A_23_P32661	-0.0852606	0.918273	0.0317941	-2.68165	0.0073261
A_23_P368389	0.367182	1.44366	0.136934	2.68145	0.00733037
A_23_P169257	0.346069	1.4135	0.129071	2.68123	0.00733529
A_23_P149650	0.289189	1.33534	0.107863	2.68107	0.00733865
A_23_P218170	-0.367631	0.692373	0.137129	-2.68091	0.00734221
A_23_P210250	-0.319621	0.726424	0.119226	-2.6808	0.0073447
A_24_P238511	0.328432	1.38879	0.122588	2.67915	0.00738091
A_23_P130811	-0.310128	0.733353	0.115756	-2.67915	0.00738093
A_23_P148969	0.32155	1.37926	0.120035	2.6788	0.00738875
A_23_P79703	0.437444	1.54874	0.163333	2.67824	0.00740097
A_24_P278393	0.290535	1.33714	0.108493	2.67791	0.00740839
A_23_P152181	-0.3389	0.712554	0.126556	-2.67787	0.00740918
A_23_P12336	-0.259764	0.771234	0.097022	-2.67737	0.00742025
A_24_P408981	0.331453	1.39299	0.123802	2.67728	0.00742234
NM_005536_2_2041	0.291075	1.33787	0.108753	2.67647	0.00744011
A_23_P322075	-0.393881	0.674434	0.147169	-2.67639	0.00744199
A_23_P21260	-0.0870895	0.916595	0.03254	-2.67638	0.00744212
A_32_P155634	0.303905	1.35514	0.113577	2.67575	0.00745613
A_24_P201258	-0.405381	0.666723	0.151502	-2.67575	0.00745626
A_23_P20285	0.238842	1.26978	0.089265	2.67565	0.00745846
A_24_P627874	-0.148822	0.861722	0.0556225	-2.67558	0.00746007
A_23_P200930	-0.311225	0.732549	0.116329	-2.67538	0.00746435
A_24_P173743	0.228529	1.25675	0.0854275	2.67513	0.00747008
A_23_P94358	0.171699	1.18732	0.0641897	2.67487	0.0074758
A_32_P15708	-0.539506	0.583036	0.201697	-2.67484	0.0074766
A_24_P139661	0.126973	1.13539	0.0474759	2.67448	0.00748451
A_24_P357916	-0.268639	0.764419	0.100449	-2.67439	0.00748662
A_32_P127052	0.390904	1.47832	0.146178	2.67417	0.00749136
A_23_P322076	-0.424205	0.65429	0.158633	-2.67412	0.00749254
A_23_P152184	-0.320075	0.726095	0.119719	-2.67355	0.00750539
A_32_P159198	-0.100974	0.903956	0.0377696	-2.67343	0.00750791
A_24_P345451	0.161456	1.17522	0.0603939	2.67338	0.00750913
NM_000421_1_1235	0.247301	1.28056	0.0925278	2.67272	0.00752388
A_23_P115059	0.282056	1.32585	0.105534	2.67266	0.00752534
A_24_P334360	0.281642	1.3253	0.105384	2.67253	0.00752827
A_24_P54847	0.296845	1.34561	0.111089	2.67213	0.00753717
A_23_P13233	-0.139552	0.869748	0.0522315	-2.67179	0.00754477
A_24_P358137	0.385913	1.47096	0.144488	2.6709	0.00756491
A_23_P202045	0.210312	1.23406	0.0787506	2.6706	0.00757152
A_23_P111725	0.170028	1.18534	0.0636695	2.67047	0.00757449
A_23_P32675	-0.284621	0.7523	0.106581	-2.67047	0.00757451
A_32_P34381	0.292968	1.3404	0.109708	2.67044	0.00757521
A_24_P237589	0.192207	1.21192	0.0719761	2.67042	0.00757554
A_23_P201640	-0.348604	0.705673	0.130558	-2.67011	0.00758274
A_23_P312921	-0.105076	0.900257	0.0393581	-2.66973	0.00759128
A_24_P219920	-0.286026	0.751243	0.107146	-2.66949	0.00759663
A_24_P184534	0.326124	1.38559	0.122173	2.66936	0.00759965
NM_003468_2_2324	-0.200587	0.81825	0.0751477	-2.66924	0.0076024
A_23_P419715	-0.153614	0.857603	0.0575508	-2.66918	0.00760356
A_23_P214026	-0.112825	0.893307	0.0422707	-2.6691	0.00760543
A_23_P86838	0.173857	1.18989	0.0651416	2.6689	0.00760991
A_24_P234789	0.339436	1.40416	0.127191	2.66871	0.00761422
A_32_P104063	0.0925838	1.09701	0.0346946	2.66853	0.00761832
A_23_P211105	-0.325868	0.721901	0.122118	-2.66847	0.00761966
A_23_P69941	0.258711	1.29526	0.0969516	2.66846	0.00762007
A_24_P237486	-0.313849	0.730629	0.117618	-2.66837	0.00762192
A_32_P226207	-0.255867	0.774245	0.0959122	-2.66772	0.00763686
VIRS_10002533	0.442232	1.55618	0.165794	2.66736	0.00764508
A_32_P117026	0.248191	1.28171	0.0930608	2.66698	0.00765359
A_23_P310521	0.173228	1.18914	0.0649546	2.6669	0.00765537
A_23_P65910	0.345809	1.41313	0.12967	2.66685	0.00765669
A_23_P158239	-0.277838	0.75742	0.104213	-2.66605	0.00767478
A_23_P154050	0.525998	1.69215	0.19737	2.66504	0.00769799
A_23_P359214	0.229513	1.25799	0.0861417	2.66436	0.00771342
A_23_P359805	0.653279	1.92183	0.245193	2.66434	0.00771389
A_24_P100742	0.26929	1.30903	0.101082	2.66408	0.00771999
A_32_P171488	0.231901	1.26099	0.0870492	2.66402	0.00772135
A_23_P212501	0.252554	1.28731	0.0948055	2.66392	0.00772363
VIRS_10007685	0.309022	1.36209	0.116038	2.6631	0.00774242
A_23_P157024	-0.296231	0.743616	0.111238	-2.66303	0.00774411
A_23_P110598	0.320442	1.37774	0.120362	2.66232	0.00776048
VIRS_10003176	0.382198	1.4655	0.143567	2.66216	0.00776416
A_24_P912765	-0.24752	0.780735	0.0929816	-2.66203	0.00776701
AL832780_1_7009	0.177126	1.19378	0.0665482	2.66162	0.00777663
BC032300_1_1123	0.323437	1.38187	0.121529	2.6614	0.00778172
A_23_P11203	0.104718	1.1104	0.0393562	2.66077	0.0077962
A_24_P400608	-0.435942	0.646655	0.163846	-2.66069	0.00779817
A_23_P69537	0.131759	1.14083	0.0495263	2.66038	0.00780521
A_32_P148197	0.412877	1.51116	0.155227	2.65983	0.00781807
A_23_P164267	-0.180294	0.835024	0.0677928	-2.65949	0.00782596
A_24_P87179	-0.230991	0.793747	0.0868602	-2.65934	0.00782933
A_32_P104075	0.313639	1.3684	0.117946	2.65918	0.00783305
A_24_P10731	-0.646194	0.524037	0.243042	-2.65877	0.00784257
A_23_P349567	0.120364	1.12791	0.0452839	2.65799	0.00786085
A_23_P3177	0.174654	1.19083	0.0657234	2.65741	0.00787426
A_32_P4466	0.423506	1.52731	0.159392	2.65701	0.00788365
A_24_P678620	-0.242265	0.784848	0.0911806	-2.65698	0.00788449
A_32_P111507	-0.262673	0.768993	0.0988765	-2.65658	0.00789378
A_23_P377996	-0.229494	0.794936	0.0863909	-2.65646	0.00789668
A_32_P97471	-0.254062	0.775644	0.0956464	-2.65626	0.00790117
A_23_P64538	0.335459	1.39858	0.126291	2.65625	0.00790152
A_24_P144346	-0.0812938	0.921923	0.0306054	-2.65619	0.00790295
A_24_P94222	0.334596	1.39738	0.125972	2.65613	0.00790439
A_32_P41698	0.210031	1.23372	0.0790902	2.65559	0.00791689
A_23_P129106	-0.222737	0.800325	0.0838786	-2.65547	0.00791973
A_32_P30862	-0.198654	0.819833	0.07481	-2.65545	0.00792029
A_32_P111919	-0.269882	0.76347	0.101647	-2.65508	0.00792892
A_24_P621701	-0.159397	0.852658	0.0600371	-2.65497	0.00793159
VIRS_10008451	0.724978	2.06468	0.273071	2.6549	0.00793317
A_23_P357563	-0.176544	0.838162	0.0665085	-2.65446	0.00794359
A_23_P312646	-0.304896	0.7372	0.114867	-2.65434	0.00794631
A_23_P157169	-0.322442	0.724378	0.121486	-2.65414	0.00795107
A_32_P115008	0.277758	1.32017	0.10466	2.6539	0.00795668
VIRS_10000697	0.327365	1.38731	0.123354	2.65387	0.00795754
NM_001657_2_1040	0.110984	1.11738	0.0418218	2.65375	0.00796038
A_32_P202014	0.214086	1.23873	0.0806966	2.65298	0.00797856
A_32_P73151	-0.173279	0.840903	0.0653183	-2.65284	0.00798179
VIRS_10004996	-0.371336	0.689812	0.14	-2.6524	0.00799219
A_23_P203389	-0.37987	0.68395	0.143221	-2.65232	0.00799396
A_23_P18384	0.276074	1.31794	0.104091	2.65222	0.00799635
A_23_P16667	0.298984	1.34849	0.112731	2.65219	0.0079971
A_24_P794833	0.284965	1.32972	0.107458	2.65187	0.00800485
A_24_P166645	-0.38918	0.677612	0.146767	-2.6517	0.00800884
A_23_P255185	-0.242155	0.784934	0.091329	-2.65146	0.00801441
A_24_P915926	0.276197	1.31811	0.104179	2.65117	0.0080213
A_24_P267814	-0.110621	0.895278	0.0417312	-2.6508	0.00803009
A_24_P323434	0.345001	1.41199	0.130158	2.65064	0.00803402
A_23_P209356	0.267728	1.30699	0.101021	2.65021	0.00804412
VIRS_10001901	-0.253055	0.776425	0.0954983	-2.64984	0.00805302
A_23_P201971	0.301992	1.35255	0.113968	2.64978	0.00805432
A_23_P169050	0.307517	1.36004	0.116057	2.6497	0.00805628
A_23_P28493	0.219836	1.24587	0.0829758	2.6494	0.00806347
A_23_P47785	-0.353861	0.701973	0.133564	-2.64938	0.00806394
A_32_P71876	-0.29903	0.741537	0.112882	-2.64906	0.00807168
A_32_P177267	0.271638	1.31211	0.102549	2.64887	0.00807608
A_23_P148970	0.307735	1.36034	0.116185	2.64867	0.00808101
A_23_P125674	0.115379	1.1223	0.043562	2.64862	0.00808207
A_24_P228580	0.318503	1.37507	0.12027	2.64824	0.00809118
A_24_P465879	-0.269024	0.764125	0.101611	-2.64759	0.00810673
A_23_P2645	0.147626	1.15908	0.0557611	2.64747	0.00810962
A_23_P308152	-0.259917	0.771116	0.0981781	-2.6474	0.00811127
A_23_P211900	0.197852	1.21878	0.0747388	2.64725	0.0081149
VIRS_10007683	0.384249	1.46851	0.145156	2.64715	0.00811729
A_24_P945059	0.252135	1.28677	0.0952489	2.64712	0.00811808
A_23_P322008	0.713702	2.04154	0.26962	2.64706	0.00811941
NM_014344_2_1794	-0.270395	0.763078	0.102164	-2.64668	0.00812856
A_23_P102210	0.116196	1.12322	0.0439098	2.64626	0.0081388
A_24_P419210	0.260581	1.29768	0.0984741	2.64619	0.0081405
A_23_P14986	-0.195181	0.822685	0.073762	-2.6461	0.00814261
A_24_P354715	0.149129	1.16082	0.0563613	2.64594	0.00814631
A_24_P304449	-0.283217	0.753356	0.10704	-2.64589	0.00814753
A_23_P16671	0.335638	1.39883	0.126862	2.64569	0.00815237
A_24_P112032	0.259675	1.29651	0.0981558	2.64554	0.00815612
A_23_P137457	0.667014	1.94841	0.252165	2.64515	0.00816557
VIRS_10002140	-0.296938	0.74309	0.112258	-2.64514	0.00816579
A_23_P407662	-0.315405	0.729494	0.119246	-2.64498	0.00816949
A_32_P121923	0.568598	1.76579	0.214973	2.64498	0.00816964
A_32_P54239	0.355892	1.42745	0.134582	2.64442	0.00818319
A_23_P72271	-0.12363	0.883707	0.0467532	-2.64431	0.00818586
A_24_P253723	0.394522	1.48367	0.149204	2.64417	0.00818906
A_24_P49661	0.287393	1.33295	0.108691	2.64414	0.00818998
A_24_P54848	0.286648	1.33196	0.108414	2.64401	0.00819302
A_24_P267995	0.370425	1.44835	0.140104	2.64392	0.00819511
A_24_P751087	0.376461	1.45712	0.14239	2.64387	0.00819633
A_23_P160717	0.258045	1.2944	0.0976093	2.64365	0.00820176
A_24_P227349	-0.157777	0.85404	0.0596835	-2.64357	0.00820371
D80004_1_6959	-0.23896	0.787446	0.0904014	-2.64332	0.00820973
A_32_P110043	0.231215	1.26013	0.0874737	2.64325	0.00821147
NM_024665_2_3735	0.204496	1.22691	0.0773746	2.64294	0.00821904
A_23_P18325	0.237694	1.26832	0.0899364	2.64291	0.00821966
A_24_P203057	-0.222093	0.800841	0.0840383	-2.64276	0.00822327
NM_000949_1_2647	-0.195179	0.822688	0.0738553	-2.64272	0.00822439
A_23_P201700	-0.110582	0.895313	0.0418447	-2.64267	0.00822558
A_24_P408740	0.304033	1.35531	0.115077	2.64199	0.00824202
A_23_P7171	0.260829	1.29801	0.0987275	2.64191	0.008244
A_23_P157636	0.179203	1.19626	0.0678366	2.64168	0.00824951
A_23_P65057	0.218721	1.24448	0.0828049	2.6414	0.00825637
A_23_P89799	0.26902	1.30868	0.101876	2.64068	0.00827409
A_23_P15114	-0.345671	0.707745	0.13092	-2.64032	0.00828282
A_23_P154643	-0.101755	0.903251	0.0385514	-2.63946	0.00830371
A_24_P271049	0.24626	1.27923	0.0933116	2.63912	0.00831223
A_32_P39440	-0.0738435	0.928817	0.027982	-2.63896	0.00831604
A_32_P164245	0.114356	1.12115	0.0433383	2.63868	0.00832307
BC025985_1_1391	-0.086844	0.91682	0.0329122	-2.63865	0.00832365
AF125673_1_7829	0.288046	1.33382	0.109165	2.63862	0.00832435
A_23_P76598	0.289713	1.33604	0.109802	2.63852	0.00832699
A_24_P6749	0.162417	1.17635	0.0615567	2.63849	0.00832767
A_23_P367586	-0.362973	0.695605	0.137569	-2.63847	0.00832805
A_23_P212688	-0.216438	0.805382	0.0820376	-2.63828	0.00833276
A_24_P92684	-0.0955353	0.908886	0.0362112	-2.63828	0.00833282
A_24_P406061	-0.161203	0.851119	0.0611082	-2.63799	0.0083399
A_24_P611184	-0.205727	0.814056	0.0780011	-2.63748	0.00835242
A_24_P86275	-0.385332	0.680225	0.146112	-2.63723	0.00835855
A_32_P96188	-0.2188	0.803482	0.0829796	-2.6368	0.00836924
A_23_P37280	0.219193	1.24507	0.0831326	2.63667	0.00837245
A_23_P403466	-0.341128	0.710968	0.129386	-2.63651	0.0083764
A_24_P144091	-0.353977	0.701891	0.13427	-2.6363	0.00838159
A_23_P402194	-0.506559	0.602565	0.19216	-2.63613	0.00838573
A_23_P372074	-0.237959	0.788235	0.0902712	-2.63605	0.00838772
A_23_P11739	-0.265658	0.766701	0.100791	-2.63573	0.00839564
NM_000716_2_439	0.202612	1.2246	0.0768753	2.63559	0.00839916
A_24_P332292	-0.27105	0.762579	0.102844	-2.63553	0.00840061
A_23_P255376	0.16553	1.18002	0.0628203	2.63498	0.00841411
A_23_P48695	-0.34018	0.711642	0.129113	-2.63475	0.00841991
A_24_P37410	0.250654	1.28487	0.0951524	2.63424	0.00843271
A_23_P121596	0.154894	1.16753	0.0588044	2.63406	0.00843712
A_23_P142844	0.203416	1.22558	0.0772325	2.63381	0.00844315
VIRS_20000342	-0.385821	0.679892	0.146499	-2.63361	0.00844825
A_24_P68249	0.214885	1.23972	0.0815961	2.63352	0.00845048
VIRS_10006636	0.385306	1.47006	0.14632	2.63331	0.00845568
A_24_P626951	-0.0832205	0.920148	0.0316036	-2.63326	0.00845696
A_23_P70099	-0.31606	0.729016	0.120035	-2.63307	0.00846171
A_32_P74206	0.168707	1.18377	0.0640751	2.63296	0.0084645
A_23_P157637	0.220347	1.24651	0.0836975	2.63266	0.00847183
A_24_P21161	-0.270626	0.762902	0.102797	-2.63263	0.0084727
A_24_P938050	0.181595	1.19913	0.0689871	2.63231	0.00848077
A_23_P80648	0.328995	1.38957	0.124988	2.6322	0.00848331
VIRS_20000521	-0.205393	0.814327	0.0780358	-2.63204	0.0084874
A_23_P202043	0.227076	1.25493	0.0862911	2.63151	0.00850062
A_23_P320730	0.184392	1.20249	0.0700761	2.63131	0.00850556
A_23_P8732	-0.298149	0.742191	0.113309	-2.6313	0.00850585
A_24_P98914	-0.260235	0.77087	0.098932	-2.63044	0.00852739
A_23_P138974	0.181638	1.19918	0.0690544	2.63037	0.00852929
A_24_P131622	-0.155662	0.855849	0.0591819	-2.63022	0.00853286
A_24_P42633	0.263137	1.301	0.100048	2.6301	0.00853609
A_23_P113929	0.179827	1.19701	0.0683763	2.62996	0.00853962
NM_000227_1_4584	-0.129959	0.878131	0.0494171	-2.62985	0.00854226
A_24_P318546	-0.325033	0.722503	0.123604	-2.62963	0.00854782
A_24_P53824	0.309638	1.36293	0.117751	2.62961	0.00854827
A_23_P144134	0.224219	1.25134	0.0852806	2.62919	0.00855892
A_24_P289128	0.261615	1.29903	0.0995105	2.62902	0.00856303
A_24_P345452	0.158921	1.17225	0.0604616	2.62846	0.00857727
A_23_P211109	-0.241513	0.785438	0.0918856	-2.62841	0.0085784
A_23_P114566	0.291444	1.33836	0.110897	2.62806	0.00858724
A_24_P307695	0.20866	1.23203	0.0794054	2.62778	0.00859435
A_23_P259328	0.25971	1.29655	0.0988354	2.6277	0.00859635
A_23_P87664	-0.366501	0.693156	0.139476	-2.6277	0.00859639
A_23_P113263	0.269798	1.3097	0.102678	2.62761	0.00859859
A_23_P79591	0.190474	1.20982	0.0724938	2.62745	0.00860276
A_32_P198518	0.361293	1.43518	0.137507	2.62744	0.0086029
A_23_P80563	0.289836	1.33621	0.11032	2.62723	0.0086083
NKI_NM_001827	0.220545	1.24676	0.0839641	2.62666	0.00862282
A_23_P143906	0.192111	1.21181	0.0731445	2.62646	0.00862784
A_23_P255372	0.157992	1.17116	0.0601577	2.6263	0.00863189
A_23_P7102	0.270445	1.31055	0.102983	2.62611	0.00863674
A_23_P52058	-0.261103	0.770201	0.0994487	-2.62551	0.00865193
VIRS_10004185	0.296734	1.34546	0.113047	2.62486	0.00866837
A_32_P64263	0.256159	1.29196	0.0975989	2.62461	0.00867481
A_23_P259462	-0.184335	0.831658	0.070243	-2.62424	0.00868418
VIRS_10002410	0.409973	1.50678	0.156266	2.62357	0.0087014
A_23_P42801	-0.260033	0.771026	0.099118	-2.62347	0.00870382
A_23_P165007	0.543738	1.72243	0.207278	2.62323	0.00870997
A_24_P62861	0.310306	1.36384	0.118293	2.62321	0.00871054
A_23_P150810	-0.250397	0.778492	0.0954555	-2.62318	0.0087113
A_23_P32285	-0.412647	0.661896	0.15731	-2.62315	0.00871201
A_24_P395415	-0.152333	0.858703	0.0580821	-2.62271	0.00872331
A_23_P305142	0.221805	1.24833	0.084611	2.62146	0.00875531
A_23_P203030	0.316964	1.37295	0.120914	2.62139	0.00875712
A_32_P21579	-0.280072	0.755729	0.106843	-2.62135	0.00875832
A_23_P16036	0.331451	1.39299	0.126447	2.62125	0.0087607
VIRS_10002265	0.572803	1.77323	0.218539	2.62106	0.00876568
A_23_P148251	-0.100466	0.904416	0.0383316	-2.62097	0.00876805
A_24_P135410	0.201647	1.22342	0.0769394	2.62085	0.00877108
A_23_P26273	-0.34249	0.71	0.130682	-2.62078	0.00877284
A_24_P320124	-0.182218	0.83342	0.0695285	-2.62076	0.00877338
A_23_P20362	0.19332	1.21327	0.0737744	2.62042	0.0087821
A_23_P217970	0.407684	1.50333	0.155599	2.62009	0.00879061
A_24_P566701	0.267537	1.30674	0.10214	2.61933	0.0088103
A_24_P174563	0.283167	1.32733	0.108108	2.6193	0.00881094
A_23_P155679	0.260386	1.29743	0.0994362	2.61862	0.0088286
VIRS_20000619	-0.39372	0.674543	0.150356	-2.61859	0.00882951
A_24_P66583	-0.0854278	0.918119	0.0326265	-2.61836	0.0088354
A_23_P162660	-0.288396	0.749465	0.110145	-2.61832	0.00883647
A_24_P24068	0.235014	1.26493	0.0897582	2.6183	0.00883687
NM_004795_2_4345	0.22902	1.25737	0.0874703	2.61826	0.00883788
A_32_P68373	-0.280311	0.755549	0.107068	-2.61807	0.00884295
A_24_P113686	-0.30957	0.733763	0.118277	-2.61733	0.00886201
A_23_P419943	0.178056	1.19489	0.0680417	2.61686	0.00887425
A_24_P827095	-0.135369	0.873394	0.0517303	-2.61682	0.00887541
NM_002575_1_1277	0.12033	1.12787	0.0459844	2.61676	0.00887696
NM_000028_1_6678	0.301678	1.35213	0.115315	2.61613	0.00889333
A_24_P117147	0.41537	1.51493	0.158798	2.61572	0.00890405
A_23_P43224	0.268711	1.30828	0.102733	2.61562	0.00890647
A_32_P63628	-0.282779	0.753687	0.108115	-2.61554	0.00890861
A_23_P27023	-0.151642	0.859295	0.0579786	-2.61549	0.00890994
A_23_P164081	-0.245764	0.782107	0.0939687	-2.61538	0.0089127
A_32_P229820	-0.155706	0.855811	0.0595591	-2.6143	0.00894096
A_24_P366122	0.269598	1.30944	0.103131	2.61414	0.00894537
A_24_P384125	-0.0949803	0.909391	0.0363336	-2.61412	0.00894577
A_23_P345175	-0.253015	0.776456	0.0967905	-2.61405	0.0089477
A_23_P92330	-0.374336	0.687746	0.143213	-2.61385	0.00895288
A_24_P131576	-0.124681	0.882778	0.0477017	-2.61376	0.00895511
A_23_P147052	-0.261311	0.770041	0.0999764	-2.61373	0.00895602
A_23_P140456	0.29006	1.33651	0.111005	2.61304	0.00897404
NM_017734_2_2417	0.254296	1.28955	0.0973296	2.61273	0.00898227
NM_002822_1_2478	0.298254	1.3475	0.114169	2.61238	0.00899143
A_32_P98683	-0.28398	0.752782	0.108723	-2.61196	0.00900241
NM_006732_1_3115	0.138166	1.14817	0.0529048	2.6116	0.00901202
A_24_P67806	-0.236401	0.789464	0.0905278	-2.61137	0.00901806
A_24_P111134	-0.298868	0.741657	0.114451	-2.61132	0.00901944
A_32_P181585	0.305728	1.35761	0.117098	2.61087	0.00903111
A_32_P91041	-0.211954	0.809002	0.0811887	-2.61063	0.00903761
VIRS_20000009	0.489366	1.63128	0.187455	2.61057	0.00903911
A_23_P151856	0.282081	1.32589	0.108054	2.61056	0.00903944
A_24_P203056	-0.210445	0.810223	0.0806277	-2.61009	0.00905186
A_23_P69538	0.141931	1.1525	0.0543794	2.61002	0.00905379
A_23_P162616	0.163805	1.17798	0.0627697	2.60962	0.00906424
A_23_P417646	-0.10434	0.900919	0.0399879	-2.60929	0.00907315
A_32_P115090	-0.116158	0.890335	0.0445217	-2.60901	0.00908043
A_23_P213394	-0.716334	0.48854	0.274604	-2.60861	0.00909121
A_23_P320886	0.24394	1.27627	0.0935178	2.60849	0.00909436
A_23_P153945	0.271479	1.3119	0.104082	2.60833	0.00909858
A_24_P391430	0.185289	1.20357	0.0710398	2.60824	0.00910085
A_23_P397999	-0.134295	0.874332	0.0514949	-2.60792	0.00910942
A_23_P96432	-0.17763	0.837252	0.0681229	-2.60749	0.00912081
A_24_P139862	0.539286	1.71478	0.206838	2.60729	0.0091261
A_24_P913620	0.279907	1.32301	0.107357	2.60726	0.00912708
A_23_P112957	-0.158596	0.853341	0.0608293	-2.60723	0.00912783
A_23_P319897	-0.382262	0.682316	0.146627	-2.60703	0.00913309
A_23_P320530	0.214228	1.23891	0.0821809	2.60679	0.00913953
A_23_P46606	0.236574	1.2669	0.0907746	2.60617	0.00915607
VIRS_20000765	0.427293	1.5331	0.163958	2.60611	0.00915759
A_23_P250704	-0.248184	0.780216	0.0952432	-2.6058	0.00916612
A_32_P19716	-0.254918	0.77498	0.0978283	-2.60576	0.00916696
A_23_P110766	0.349872	1.41889	0.134275	2.60564	0.00917017
A_23_P336218	-0.293682	0.745514	0.112749	-2.60474	0.0091945
NM_005168_2_2547	0.204319	1.22669	0.0784424	2.6047	0.00919555
A_23_P162598	0.3068	1.35907	0.11779	2.60463	0.00919739
A_23_P11070	-0.265214	0.767042	0.101834	-2.60438	0.00920398
VIRS_10001965	0.328831	1.38934	0.126265	2.60428	0.00920663
A_23_P145115	0.25718	1.29328	0.0987966	2.60312	0.00923791
A_23_P361662	-0.0784338	0.924563	0.0301312	-2.60308	0.00923911
A_23_P73984	0.239538	1.27066	0.0920239	2.603	0.0092412
BM969703_1_34	0.146206	1.15744	0.0561722	2.60283	0.00924591
A_24_P93316	-0.219726	0.802739	0.0844292	-2.60249	0.00925494
A_32_P24295	-0.20998	0.810601	0.0807099	-2.60166	0.00927734
A_32_P116391	-0.341354	0.710807	0.131211	-2.60157	0.00927994
A_23_P340188	0.215306	1.24024	0.0827613	2.60154	0.00928075
A_23_P8911	0.138706	1.14879	0.0533178	2.6015	0.00928183
A_23_P39931	-0.269775	0.763552	0.103713	-2.60115	0.00929113
A_24_P13663	0.337201	1.40102	0.129639	2.60108	0.00929296
A_24_P362805	0.190308	1.20962	0.0731671	2.60101	0.00929501
A_24_P101226	-0.140193	0.86919	0.0539085	-2.60058	0.00930658
A_23_P219071	0.176139	1.1926	0.067732	2.60052	0.0093082
A_32_P149677	-0.303248	0.738416	0.116621	-2.6003	0.00931432
A_23_P61042	-0.140163	0.869216	0.0539381	-2.5986	0.00936056
A_24_P408743	0.284155	1.32864	0.109366	2.5982	0.0093713
A_24_P49531	0.344354	1.41108	0.132556	2.5978	0.00938232
A_32_P109655	0.166935	1.18168	0.0642606	2.59778	0.00938287
NM_080733_1_468	-0.261804	0.769662	0.100785	-2.59765	0.00938638
A_24_P257201	0.284594	1.32922	0.109573	2.5973	0.00939603
A_24_P489976	-0.265535	0.766795	0.102238	-2.59723	0.00939781
A_23_P156505	-0.225939	0.797767	0.0869938	-2.59719	0.0093991
A_23_P59596	0.37377	1.4532	0.143927	2.59694	0.00940589
A_23_P106366	0.114972	1.12184	0.044283	2.59631	0.0094231
A_24_P179107	-0.111525	0.894469	0.0429605	-2.59598	0.00943208
A_32_P232192	-0.208201	0.812044	0.0802045	-2.59588	0.00943501
A_23_P25850	-0.303822	0.737992	0.117046	-2.59576	0.00943832
NM_001069_1_1389	0.250454	1.28461	0.0964899	2.59565	0.00944119
NM_000384_1_13994	0.312879	1.36736	0.120542	2.5956	0.00944257
A_32_P27657	-0.252762	0.776653	0.0974023	-2.59503	0.00945829
A_23_P349478	0.237985	1.26869	0.0917126	2.5949	0.00946195
A_23_P46946	-0.31152	0.732333	0.120069	-2.5945	0.00947277
A_23_P131176	-0.301975	0.739357	0.116415	-2.59395	0.00948811
A_23_P62447	-0.198412	0.820032	0.0765025	-2.59354	0.00949934
A_32_P160294	0.156522	1.16944	0.0603682	2.59279	0.00952007
A_23_P101392	0.196017	1.21655	0.0756072	2.59257	0.0095261
A_32_P211494	0.27017	1.31019	0.104224	2.59221	0.00953616
A_23_P35204	0.2505	1.28467	0.0966359	2.59221	0.00953619
A_23_P212229	0.274893	1.31639	0.106064	2.59177	0.00954833
A_23_P169046	0.289599	1.33589	0.11175	2.59148	0.00955628
NM_021785_2_1853	-0.205589	0.814167	0.0793391	-2.59127	0.00956216
A_23_P79579	-0.115012	0.891356	0.0443883	-2.59104	0.00956877
A_24_P323302	-0.115267	0.891128	0.0445011	-2.59022	0.00959158
A_24_P927662	-0.261433	0.769947	0.100932	-2.5902	0.00959209
A_23_P72400	-0.0862331	0.91738	0.0332931	-2.59012	0.00959432
A_32_P69386	0.314935	1.37017	0.121599	2.58995	0.0095989
A_32_P163012	0.322363	1.38039	0.124477	2.58973	0.00960509
A_32_P60800	-0.260675	0.770531	0.100659	-2.58968	0.00960653
A_23_P425967	-0.295621	0.744069	0.114172	-2.58927	0.00961798
A_23_P70418	0.26087	1.29806	0.100765	2.58889	0.00962866
VIRS_10007953	-0.331704	0.7177	0.128128	-2.58884	0.00963006
A_23_P167589	0.300073	1.34996	0.115912	2.5888	0.00963113
A_23_P110571	-0.194329	0.823387	0.0750659	-2.58877	0.00963188
A_23_P157449	0.271264	1.31162	0.104785	2.58876	0.00963217
NM_006681_1_427	0.134163	1.14358	0.051829	2.58857	0.00963766
A_23_P397543	-0.230915	0.793807	0.0892215	-2.5881	0.00965056
A_32_P103966	-0.154761	0.85662	0.0598071	-2.58768	0.00966256
A_32_P43663	-0.114763	0.891578	0.0443534	-2.58746	0.00966863
A_23_P354288	0.232989	1.26237	0.0900498	2.58733	0.00967225
A_23_P149322	0.248422	1.282	0.0960154	2.58732	0.00967265
VIRS_20000570	0.523229	1.68747	0.202235	2.58724	0.0096749
A_23_P111724	0.162036	1.1759	0.0626323	2.5871	0.00967869
A_23_P256572	0.249067	1.28283	0.0962805	2.58689	0.00968458
A_32_P222520	0.297415	1.34637	0.114974	2.58681	0.00968697
A_32_P51988	-0.0817032	0.921545	0.0315849	-2.58678	0.00968778
A_24_P334640	-0.271786	0.762018	0.105076	-2.58655	0.0096942
VIRS_10008540	0.472209	1.60353	0.182632	2.58558	0.00972154
A_24_P385134	0.157824	1.17096	0.0610484	2.58523	0.00973129
A_23_P43074	0.355701	1.42718	0.137601	2.58502	0.00973743
VIRS_10002161	-0.265359	0.766931	0.102655	-2.58497	0.00973876
A_24_P118276	0.301105	1.35135	0.116486	2.5849	0.00974086
A_24_P126415	-0.415512	0.660002	0.160782	-2.58432	0.00975711
A_24_P385739	0.150139	1.162	0.0580966	2.58429	0.00975784
A_23_P52057	-0.260289	0.770829	0.100722	-2.58422	0.0097599
A_32_P926336	-0.369157	0.691317	0.142862	-2.58401	0.00976584
VIRS_10007100	0.385234	1.46996	0.149086	2.58397	0.00976708
A_23_P153048	-0.333456	0.716443	0.129053	-2.58387	0.00976983
VIRS_10000053	0.245708	1.27853	0.0950932	2.58386	0.00977005
A_23_P51778	0.350781	1.42018	0.135765	2.58375	0.0097734
A_23_P257296	-0.094199	0.910102	0.0364608	-2.58357	0.0097784
A_23_P14805	-0.25291	0.776538	0.0978954	-2.58347	0.00978116
VIRS_20000576	-0.667986	0.51274	0.258589	-2.58319	0.00978912
A_32_P190959	-0.289656	0.748521	0.112133	-2.58316	0.00979013
A_23_P37305	-0.338719	0.712683	0.131136	-2.58295	0.00979588
A_23_P38408	0.42652	1.53192	0.16514	2.58278	0.00980072
A_23_P71103	0.0947939	1.09943	0.0367037	2.58268	0.00980365
A_32_P47474	-0.207289	0.812785	0.0802666	-2.5825	0.00980866
A_23_P305682	-0.248833	0.77971	0.0963576	-2.58239	0.0098118
A_32_P74392	0.336394	1.39989	0.130279	2.58211	0.00981987
A_23_P322139	0.214561	1.23932	0.0830982	2.58202	0.00982246
A_23_P40934	0.307809	1.36044	0.119215	2.58198	0.00982365
A_24_P331761	-0.329172	0.719519	0.127491	-2.58193	0.00982505
A_23_P18322	0.239104	1.27011	0.0926097	2.58184	0.00982741
A_23_P346390	0.25781	1.29409	0.0998702	2.58145	0.00983873
A_23_P28466	0.086573	1.09043	0.0335435	2.58092	0.00985369
A_24_P357846	-0.0797807	0.923319	0.0309162	-2.58054	0.00986454
A_23_P150807	-0.245765	0.782106	0.0952479	-2.58027	0.0098724
A_32_P62199	-0.26882	0.764281	0.104192	-2.58005	0.00987859
A_23_P53566	0.304966	1.35658	0.118215	2.57976	0.00988702
A_32_P228037	-0.122211	0.884962	0.0473764	-2.57957	0.00989238
A_23_P160341	-0.127096	0.880649	0.0492763	-2.57926	0.00990134
A_23_P354525	-0.288457	0.749419	0.111863	-2.57865	0.00991861
A_23_P73835	0.245627	1.27842	0.0953027	2.57733	0.00995657
A_32_P459423	-0.494458	0.609901	0.191855	-2.57725	0.00995904
A_23_P217028	-0.36163	0.69654	0.140338	-2.57685	0.00997065
A_23_P331180	0.202183	1.22407	0.0784638	2.57677	0.00997284
VIRS_10003245	-0.442546	0.642399	0.171759	-2.57656	0.00997899
A_23_P155677	0.292593	1.3399	0.11358	2.5761	0.00999208
VIRS_10006423	0.215822	1.24088	0.0837857	2.57588	0.00999842

## Sheet: MAYO_DGE_nocov_p<0.01
gene_name	coef	exp_coef	se_coef	z_score	pval
A_23_P121722	1.23852	3.45049	0.253299	4.88955	1.01e-06
A_24_P911420	1.4515	4.2695	0.351518	4.12922	3.64e-05
A_24_P937182	2.91919	18.5263	0.710147	4.11068	3.94e-05
A_32_P182760	1.71116	5.53541	0.421626	4.05849	4.94e-05
A_24_P863363	1.22684	3.41042	0.313613	3.91194	9.16e-05
A_32_P379467	2.03161	7.62639	0.519754	3.9088	9.28e-05
A_23_P317620	1.48995	4.43688	0.39318	3.78948	0.000150961
A_32_P165907	1.72146	5.5927	0.455309	3.78087	0.000156284
A_23_P150609	1.04864	2.85378	0.277533	3.77846	0.000157803
A_23_P319598	-1.75199	0.173428	0.465512	-3.76358	0.000167496
A_23_P214144	0.703162	2.02013	0.187449	3.75122	0.000175975
A_24_P204697	1.23967	3.45449	0.332818	3.72478	0.000195487
A_23_P134237	1.27585	3.58173	0.342668	3.72326	0.000196663
A_24_P50666	1.33402	3.79627	0.359765	3.70802	0.000208884
A_24_P69053	2.29973	9.97148	0.621569	3.69988	0.000215704
A_23_P2383	1.61459	5.02585	0.439076	3.67726	0.000235757
A_24_P758010	3.3031	27.1969	0.899766	3.67107	0.000241538
A_23_P143120	2.12085	8.3382	0.578054	3.66894	0.000243554
A_24_P924932	-3.11775	0.0442568	0.850392	-3.66625	0.000246136
A_32_P134764	0.630414	1.87839	0.172655	3.6513	0.00026092
A_32_P206208	0.883913	2.42035	0.243077	3.63635	0.000276528
A_23_P342275	0.953432	2.5946	0.262481	3.63239	0.000280809
A_32_P108107	2.10095	8.17389	0.579625	3.62466	0.000289338
A_23_P17074	2.44602	11.5423	0.685966	3.56581	0.000362741
A_23_P211039	1.0792	2.94233	0.303845	3.55183	0.000382566
A_32_P56661	0.966779	2.62946	0.27263	3.54613	0.000390937
A_23_P29248	-1.86902	0.154275	0.527619	-3.54236	0.000396558
A_32_P234405	-0.828383	0.436755	0.234176	-3.53744	0.000404031
A_24_P120381	1.5122	4.53672	0.431217	3.50683	0.000453474
A_24_P157053	2.05966	7.84327	0.591531	3.48191	0.000497852
A_23_P413268	1.50509	4.50458	0.434378	3.46494	0.00053034
A_24_P319374	-1.94047	0.143637	0.560472	-3.4622	0.000535778
A_23_P169197	-2.1825	0.112759	0.633273	-3.44638	0.000568151
A_23_P369485	2.45986	11.7031	0.716498	3.43317	0.000596576
A_23_P213336	1.59376	4.9222	0.466047	3.41973	0.000626828
A_23_P422831	-0.903372	0.405201	0.265831	-3.39829	0.000678075
A_23_P214554	-2.93296	0.053239	0.870119	-3.37076	0.000749599
A_23_P11787	1.01324	2.7545	0.300758	3.36895	0.000754562
A_23_P211762	0.711611	2.03727	0.211338	3.36717	0.000759428
A_23_P11843	0.891023	2.43762	0.265886	3.35114	0.000804794
A_24_P162319	-1.45582	0.23321	0.435348	-3.34403	0.000825709
A_24_P365975	0.642686	1.90158	0.192538	3.33797	0.000843928
A_23_P83857	-1.1264	0.324198	0.337621	-3.33629	0.000849043
A_24_P466231	4.07221	58.6868	1.22059	3.33626	0.000849139
A_24_P106910	-1.33452	0.263286	0.400778	-3.32981	0.000869046
A_23_P134041	1.13543	3.11251	0.342037	3.31961	0.000901428
A_24_P139152	0.565093	1.75961	0.170297	3.31828	0.000905725
A_24_P911939	4.2188	67.9517	1.2763	3.30548	0.000948148
A_24_P940354	2.50787	12.2787	0.759382	3.30252	0.000958218
A_23_P111267	-2.0376	0.130341	0.617022	-3.30232	0.000958894
A_23_P81280	-5.01299	0.00665097	1.52212	-3.29344	0.000989699
A_23_P122067	0.968301	2.63347	0.294457	3.28843	0.00100748
A_23_P106617	-1.29602	0.273618	0.39415	-3.28815	0.0010085
A_23_P119006	-1.67621	0.187082	0.509883	-3.28744	0.00101104
A_23_P122068	0.899739	2.45896	0.27434	3.27965	0.00103937
A_23_P5092	-2.68735	0.0680608	0.820166	-3.2766	0.00105065
A_24_P137501	0.37614	1.45665	0.115466	3.25759	0.00112362
A_23_P110712	0.77954	2.18047	0.239383	3.25646	0.0011281
A_23_P91423	3.52512	33.9578	1.08301	3.25494	0.00113418
A_23_P500300	-0.872673	0.417833	0.268685	-3.24794	0.00116245
A_23_P149517	-1.08169	0.339022	0.333053	-3.2478	0.00116302
A_23_P134517	1.5873	4.89053	0.489473	3.24288	0.00118329
A_23_P33511	0.657975	1.93088	0.202981	3.24156	0.00118875
A_24_P844984	-0.803823	0.447614	0.248435	-3.23555	0.0012141
A_24_P253780	4.67772	107.525	1.44714	3.23238	0.00122762
A_32_P20818	2.31541	10.1291	0.7169	3.22976	0.00123894
A_32_P79966	1.52487	4.59456	0.473368	3.22132	0.001276
A_23_P128574	1.55982	4.75797	0.486513	3.20612	0.00134536
A_24_P187083	2.96357	19.367	0.925439	3.20234	0.00136315
A_23_P209006	-1.29513	0.273863	0.404979	-3.19801	0.00138378
A_23_P316460	1.14038	3.12796	0.356753	3.19656	0.00139078
A_32_P80231	2.3144	10.1188	0.725629	3.18951	0.00142516
A_23_P43164	0.58716	1.79887	0.184112	3.18915	0.0014269
A_32_P117127	1.55856	4.75199	0.4892	3.18594	0.00144283
A_23_P1682	-0.663827	0.514877	0.208408	-3.18523	0.00144638
A_24_P185487	2.21175	9.13166	0.694673	3.18387	0.0014532
A_24_P41975	1.63529	5.13095	0.513814	3.18265	0.00145933
A_24_P926783	-1.17061	0.310177	0.367917	-3.18173	0.001464
A_23_P58009	-1.23921	0.289613	0.389739	-3.17959	0.00147485
A_23_P153301	-1.7602	0.172011	0.553845	-3.17814	0.00148224
A_23_P253495	-0.957599	0.383813	0.302517	-3.16544	0.00154848
A_23_P208567	1.5099	4.52627	0.477431	3.16255	0.00156393
A_32_P148322	0.707843	2.02961	0.224013	3.15983	0.00157864
A_23_P309281	-2.15434	0.11598	0.681963	-3.15903	0.00158298
A_24_P418357	1.33757	3.80976	0.424135	3.15363	0.00161251
A_32_P171225	3.98176	53.6115	1.26266	3.15346	0.00161345
A_23_P214897	1.19917	3.31736	0.380366	3.15268	0.00161781
A_23_P36496	1.85542	6.39437	0.589092	3.14962	0.00163482
A_23_P201963	2.01393	7.49272	0.63946	3.14943	0.00163592
A_23_P160947	-4.2268	0.014599	1.34483	-3.14301	0.0016722
A_23_P210451	1.28366	3.60985	0.408512	3.1423	0.00167629
A_24_P350397	-1.95766	0.141188	0.623173	-3.14144	0.00168117
A_23_P214011	0.504519	1.65619	0.160672	3.14005	0.00168921
A_23_P407840	1.03653	2.81943	0.33035	3.13768	0.00170289
A_24_P934826	1.06066	2.88828	0.338057	3.13752	0.00170383
A_32_P42989	0.818312	2.26667	0.260829	3.13735	0.00170482
A_23_P162288	-1.55071	0.212098	0.494482	-3.13602	0.00171258
A_23_P51690	-1.67628	0.187069	0.534721	-3.13487	0.00171933
A_32_P63086	1.16703	3.21245	0.372282	3.13481	0.00171964
A_23_P202683	-2.23868	0.106599	0.714482	-3.13329	0.00172856
A_23_P69030	0.858352	2.35927	0.274021	3.13244	0.00173362
A_24_P246361	-1.21253	0.297445	0.387986	-3.12518	0.00177697
A_32_P43717	-2.13498	0.118247	0.683278	-3.12462	0.00178037
A_24_P201360	-1.14504	0.31821	0.366543	-3.1239	0.00178472
A_24_P70002	1.46988	4.34871	0.471096	3.12013	0.00180774
A_24_P300394	-0.773858	0.46123	0.248404	-3.11532	0.00183747
A_32_P125542	2.97521	19.5937	0.95622	3.11143	0.00186186
A_32_P228254	-1.48526	0.226443	0.47748	-3.11063	0.0018669
A_23_P118065	-0.992757	0.370554	0.319264	-3.10952	0.00187392
A_23_P303548	1.33737	3.809	0.43015	3.10907	0.00187676
A_23_P161280	0.720562	2.05559	0.231978	3.10616	0.00189534
A_32_P4778	1.22751	3.41273	0.39544	3.10417	0.00190812
A_23_P214300	-0.968809	0.379535	0.3123	-3.10217	0.00192107
A_32_P496952	2.52524	12.494	0.814595	3.1	0.0019352
A_24_P296568	1.53435	4.63833	0.495205	3.09842	0.00194554
A_23_P122393	1.89644	6.6621	0.612434	3.09655	0.00195786
A_23_P33752	-2.44118	0.0870578	0.788729	-3.09509	0.00196756
A_23_P164943	2.60227	13.4943	0.841899	3.09095	0.00199517
A_23_P140591	-1.97215	0.139157	0.63873	-3.08761	0.0020177
A_23_P420831	-1.3378	0.262423	0.434331	-3.08014	0.00206905
A_23_P93792	2.16881	8.74787	0.704352	3.07916	0.00207588
A_32_P202719	1.16111	3.19347	0.377871	3.07276	0.00212089
A_24_P410952	1.44011	4.22117	0.469403	3.06797	0.00215521
A_24_P226970	1.68705	5.4035	0.550382	3.06523	0.00217506
A_23_P352389	3.61149	37.0211	1.18065	3.05891	0.00222147
A_24_P920207	1.507	4.51318	0.493153	3.05585	0.00224423
A_23_P434118	-1.31303	0.269003	0.429694	-3.05574	0.00224508
A_23_P500936	-0.443534	0.641764	0.145444	-3.04952	0.00229205
A_23_P411296	1.48287	4.40559	0.486335	3.04908	0.00229546
A_24_P936758	1.10471	3.01835	0.362346	3.04877	0.00229782
A_24_P108863	-1.13478	0.321493	0.372355	-3.04757	0.00230701
A_23_P61487	1.20422	3.33417	0.395349	3.04598	0.00231926
A_23_P135417	-0.963801	0.38144	0.316423	-3.04593	0.00231964
A_23_P422933	0.983426	2.6736	0.323059	3.04411	0.00233373
A_32_P90759	1.06096	2.88913	0.348683	3.04275	0.00234424
A_23_P165360	2.11225	8.26679	0.694897	3.03965	0.00236852
A_23_P203299	-1.38775	0.249636	0.457271	-3.03486	0.00240648
A_32_P219620	0.537069	1.71099	0.177111	3.03239	0.00242627
A_23_P93141	-0.776441	0.46004	0.256136	-3.03136	0.00243451
A_23_P32805	1.29803	3.66208	0.428308	3.0306	0.00244068
A_23_P145711	1.1228	3.07345	0.372184	3.0168	0.00255461
A_23_P302470	-3.57331	0.0280628	1.18633	-3.01208	0.00259467
A_23_P69617	2.36863	10.6827	0.786739	3.01069	0.00260653
A_32_P186731	0.656625	1.92827	0.218421	3.00624	0.00264502
A_24_P302172	1.81725	6.15494	0.604767	3.00488	0.00265682
A_24_P745234	2.22465	9.25029	0.740355	3.00485	0.00265712
A_32_P465742	-0.836877	0.433061	0.278626	-3.00358	0.00266823
A_32_P175935	0.992314	2.69747	0.330542	3.00208	0.00268138
A_24_P27415	2.81482	16.6901	0.93817	3.00033	0.0026969
A_32_P13056	0.825451	2.28291	0.275505	2.99614	0.00273423
A_24_P178723	-1.49402	0.224468	0.498767	-2.99543	0.00274059
A_24_P349489	-2.13151	0.118658	0.712322	-2.99234	0.00276844
A_23_P214168	0.710952	2.03593	0.237783	2.98992	0.00279048
A_23_P127033	1.01814	2.76804	0.340735	2.98807	0.00280747
A_24_P365515	-0.702778	0.495208	0.235286	-2.98691	0.00281812
A_23_P94103	-0.953415	0.385423	0.319259	-2.98634	0.0028234
A_24_P117528	-1.23706	0.290235	0.415052	-2.9805	0.00287774
A_23_P121657	-1.1648	0.311984	0.390993	-2.97909	0.00289104
A_23_P339240	-0.791132	0.453332	0.265754	-2.97693	0.00291148
A_23_P217098	-1.5391	0.214575	0.517047	-2.97671	0.00291363
A_24_P911712	1.4076	4.08614	0.472879	2.97666	0.00291405
A_24_P903378	-3.01272	0.049158	1.01381	-2.97166	0.00296191
A_23_P46351	1.89613	6.6601	0.63837	2.97027	0.00297534
A_23_P28927	-0.693717	0.499715	0.233563	-2.97015	0.00297657
A_24_P111106	1.06316	2.89552	0.35856	2.96509	0.00302594
A_23_P218144	1.31356	3.7194	0.443907	2.9591	0.00308543
A_23_P103588	-1.9853	0.137339	0.671268	-2.95754	0.00310104
A_23_P209527	-0.927615	0.395496	0.313852	-2.95558	0.00312081
A_23_P411723	0.617921	1.85507	0.20907	2.95558	0.00312084
A_23_P2789	-0.912818	0.401391	0.308883	-2.95522	0.00312441
A_23_P164331	2.29328	9.90736	0.776899	2.95184	0.00315891
A_24_P75879	2.37544	10.7558	0.806243	2.94631	0.00321589
A_24_P181254	-0.412071	0.662277	0.139863	-2.94625	0.00321657
A_23_P77529	1.0104	2.74671	0.343401	2.94234	0.00325746
A_23_P3312	1.35112	3.86174	0.459213	2.94225	0.0032584
A_23_P374339	0.917161	2.50218	0.311841	2.94111	0.00327036
A_23_P71464	-1.79274	0.166503	0.609637	-2.94067	0.00327505
A_23_P10525	4.74512	115.022	1.61407	2.93985	0.0032837
A_23_P306352	-2.24073	0.106381	0.762582	-2.93835	0.00329966
A_32_P57184	3.17697	23.9741	1.08187	2.93656	0.00331875
A_32_P128209	1.86629	6.46426	0.635669	2.93595	0.00332532
A_32_P171488	1.56598	4.78736	0.533479	2.93541	0.00333109
A_23_P357185	-1.66202	0.189756	0.566994	-2.93128	0.00337568
A_23_P332260	-3.08465	0.0457462	1.05258	-2.93056	0.00338357
A_23_P103486	-0.944778	0.388766	0.322645	-2.92823	0.00340901
A_24_P157370	-1.1778	0.307955	0.40245	-2.92658	0.0034271
A_23_P130515	-1.88736	0.151471	0.644955	-2.92634	0.00342972
A_23_P204958	1.67579	5.34301	0.572674	2.92626	0.00343068
A_23_P60248	-1.61041	0.199805	0.550444	-2.92566	0.00343727
A_23_P10291	-0.991612	0.370978	0.339705	-2.91903	0.00351117
A_32_P211414	1.1623	3.19727	0.398259	2.91845	0.00351778
A_24_P510502	1.01451	2.75801	0.347807	2.91687	0.00353562
A_32_P5800	2.07436	7.95949	0.711324	2.9162	0.00354321
A_23_P2990	1.6977	5.46138	0.58237	2.91516	0.00355507
A_23_P363331	-2.29498	0.100764	0.787304	-2.91498	0.00355712
A_24_P391568	2.16971	8.75574	0.745062	2.91212	0.00358984
A_23_P429977	-1.01782	0.361381	0.350633	-2.90281	0.00369828
A_23_P121813	-1.14444	0.318403	0.394305	-2.90241	0.003703
A_23_P137876	-1.25641	0.284675	0.433007	-2.90158	0.00371282
A_23_P258410	0.768844	2.15727	0.265006	2.90123	0.00371702
A_23_P142714	1.6628	5.27408	0.57336	2.9001	0.00373038
A_23_P202484	1.50433	4.50115	0.51906	2.89819	0.00375329
A_23_P211850	-1.27332	0.279901	0.439385	-2.89796	0.00375599
A_23_P208991	1.25163	3.49602	0.432456	2.89423	0.00380092
A_23_P151851	-1.45604	0.233158	0.503103	-2.89412	0.00380225
A_23_P411353	2.28525	9.82815	0.789682	2.89389	0.00380503
A_24_P624263	0.923427	2.5179	0.319124	2.89363	0.00380813
A_23_P121637	-0.76138	0.467021	0.263162	-2.8932	0.00381344
A_23_P209152	-2.33481	0.0968291	0.80723	-2.89237	0.00382349
A_23_P254917	-1.35644	0.257577	0.469384	-2.88982	0.00385461
A_23_P17430	1.00222	2.72432	0.346919	2.88891	0.00386578
A_32_P110472	-1.75859	0.172288	0.60936	-2.88596	0.0039022
A_32_P409919	1.57332	4.82264	0.545248	2.88551	0.00390777
A_23_P149852	2.21722	9.18178	0.768468	2.88525	0.00391102
A_24_P236251	-1.09235	0.335428	0.378709	-2.88439	0.00392167
A_23_P132115	1.57961	4.85304	0.548577	2.87946	0.00398353
A_23_P83683	-4.384	0.0124753	1.52717	-2.87068	0.00409592
A_32_P73507	-0.869996	0.418953	0.303099	-2.87033	0.00410041
A_32_P132393	1.49221	4.44693	0.520112	2.86903	0.00411735
A_23_P2283	-0.975015	0.377187	0.339951	-2.8681	0.0041294
A_23_P31407	-0.588303	0.555269	0.205191	-2.8671	0.00414255
A_24_P134850	-1.8827	0.152179	0.658038	-2.86108	0.00422198
A_23_P22444	-1.49647	0.223919	0.523069	-2.86095	0.00422379
A_24_P192727	-0.837269	0.432891	0.292727	-2.86023	0.0042333
A_24_P196774	1.6946	5.44449	0.593013	2.85762	0.00426831
A_23_P146198	5.4157	224.91	1.89577	2.85673	0.00428027
A_24_P410706	1.6029	4.96742	0.56164	2.85396	0.00431775
A_24_P317874	1.7624	5.82642	0.617689	2.85322	0.00432784
A_24_P252895	2.60485	13.5292	0.913259	2.85226	0.00434101
A_23_P125383	1.42846	4.17225	0.501507	2.84833	0.00439499
A_23_P501010	-0.792786	0.452582	0.278584	-2.84577	0.00443038
A_23_P9255	-1.2344	0.29101	0.434454	-2.84126	0.0044936
A_23_P78762	1.39151	4.0209	0.49001	2.83975	0.00451485
A_32_P227870	1.70307	5.49079	0.600501	2.83609	0.00456699
A_24_P236935	0.910291	2.48504	0.321163	2.83436	0.00459177
A_23_P11806	0.419518	1.52123	0.148407	2.82681	0.00470149
A_32_P163147	-2.20561	0.110184	0.780359	-2.8264	0.00470744
A_24_P234415	1.02681	2.79215	0.36375	2.82285	0.00475987
A_23_P428875	-1.82746	0.160821	0.647405	-2.82275	0.00476139
A_32_P208654	-1.78086	0.168493	0.631052	-2.82206	0.00477166
A_32_P23125	-1.0123	0.363382	0.358995	-2.81982	0.00480503
A_23_P105251	-0.804905	0.44713	0.285593	-2.81836	0.00482695
A_32_P172188	1.67988	5.36489	0.596637	2.81558	0.004869
A_23_P102117	0.73637	2.08834	0.261771	2.81304	0.00490759
A_23_P161424	1.34561	3.84052	0.478426	2.81257	0.00491473
A_24_P920968	3.67411	39.4136	1.3067	2.81176	0.00492716
A_23_P140450	-0.928274	0.395235	0.33032	-2.81023	0.00495067
A_24_P8116	1.51328	4.54162	0.53874	2.80893	0.00497064
A_23_P37391	1.16457	3.20455	0.414627	2.80872	0.00497388
A_32_P114003	2.02137	7.54864	0.720589	2.80516	0.00502916
A_32_P103558	0.784123	2.19048	0.279548	2.80497	0.0050322
A_23_P63534	1.07825	2.93952	0.384601	2.80354	0.00505448
A_24_P934546	0.677853	1.96964	0.24183	2.80301	0.00506279
A_23_P341065	-2.48546	0.0832871	0.886767	-2.80283	0.00506556
A_32_P39093	-0.904274	0.404836	0.322689	-2.80231	0.00507381
A_32_P169179	-0.931079	0.394128	0.332461	-2.80056	0.00510138
A_32_P2730	-0.781299	0.457811	0.279381	-2.79654	0.00516534
A_23_P161428	-0.723539	0.485033	0.258971	-2.7939	0.00520772
A_23_P170301	-1.36701	0.254868	0.489357	-2.79348	0.00521439
A_32_P235274	0.863994	2.37262	0.309339	2.79303	0.00522169
A_32_P170736	1.15109	3.16164	0.412251	2.7922	0.00523504
A_32_P172716	2.47541	11.8865	0.886648	2.79187	0.00524045
A_24_P645914	0.983976	2.67507	0.352451	2.79181	0.0052414
A_24_P228302	-0.923936	0.396954	0.331247	-2.78926	0.00528284
A_23_P213050	-0.565083	0.568313	0.202652	-2.78844	0.00529628
A_23_P387031	0.884702	2.42226	0.317322	2.78802	0.00530306
A_24_P125335	-0.927901	0.395383	0.332945	-2.78695	0.00532065
A_32_P28664	0.790679	2.20489	0.283794	2.78611	0.00533453
A_24_P209710	-1.58252	0.205458	0.568147	-2.7854	0.00534622
A_24_P288754	-1.43953	0.237038	0.51693	-2.78478	0.00535647
A_24_P289208	-0.853787	0.4258	0.306613	-2.78457	0.00535982
A_32_P702236	3.48719	32.6938	1.25302	2.78302	0.0053856
A_32_P183765	0.492416	1.63626	0.177106	2.78034	0.00543016
A_23_P24104	0.675556	1.96513	0.243015	2.77989	0.00543769
A_24_P305824	1.38134	3.98025	0.497264	2.77789	0.0054713
A_23_P85015	-1.0857	0.337666	0.390861	-2.77771	0.00547438
A_23_P364437	1.22261	3.39602	0.44039	2.77618	0.00550009
A_23_P140716	4.28036	72.2667	1.54204	2.77577	0.00550706
A_32_P146659	1.13632	3.1153	0.409706	2.77351	0.00554552
A_23_P131208	1.06403	2.89803	0.383713	2.77299	0.00555444
A_23_P26965	-0.716144	0.488633	0.258267	-2.77288	0.00555629
A_32_P66517	3.68386	39.7996	1.32872	2.77249	0.00556292
A_23_P139912	1.17411	3.23527	0.42356	2.772	0.00557124
A_23_P211711	3.26779	26.2533	1.17896	2.77175	0.0055756
A_23_P363255	-1.08414	0.338193	0.391255	-2.77093	0.00558971
A_23_P423853	0.704361	2.02255	0.254217	2.77071	0.00559342
A_23_P54100	-2.43176	0.0878818	0.877691	-2.77064	0.00559468
A_23_P108082	-2.66492	0.0696051	0.962441	-2.76891	0.00562435
A_24_P191047	-1.62008	0.197883	0.585108	-2.76885	0.00562538
A_23_P60599	-0.962138	0.382075	0.347526	-2.76854	0.00563084
A_23_P12874	1.44321	4.23425	0.521573	2.76703	0.00565703
A_24_P473972	2.09951	8.16217	0.759799	2.76324	0.00572303
A_23_P336693	-2.09627	0.122914	0.758972	-2.76198	0.00574516
A_23_P94275	-1.27654	0.279002	0.462616	-2.75939	0.00579095
A_24_P120537	-2.17622	0.113469	0.789005	-2.75819	0.00581229
A_23_P90436	0.625375	1.86895	0.226788	2.75754	0.00582385
A_23_P338505	1.59725	4.93941	0.579638	2.75559	0.00585865
A_32_P4199	0.891145	2.43792	0.323564	2.75415	0.00588442
A_24_P365523	-1.49543	0.224153	0.543052	-2.75374	0.00589183
A_23_P101759	-1.39179	0.248629	0.505478	-2.75342	0.0058976
A_24_P337104	1.49116	4.44227	0.542045	2.751	0.00594138
A_23_P21644	-1.00777	0.365031	0.366545	-2.74938	0.00597075
A_32_P161105	2.87858	17.789	1.04753	2.74798	0.00599634
A_24_P122746	1.30417	3.68464	0.474853	2.74648	0.0060239
A_32_P202759	1.23169	3.42703	0.448603	2.74562	0.00603962
A_23_P102113	0.670026	1.95429	0.244245	2.74326	0.00608327
A_23_P128050	-0.67302	0.510165	0.245336	-2.74326	0.00608329
A_32_P456209	1.73066	5.64438	0.630949	2.74295	0.00608905
A_23_P33093	0.571823	1.77149	0.208852	2.73793	0.00618268
A_24_P286951	-0.510835	0.599994	0.186632	-2.73713	0.00619785
A_32_P2354	0.895923	2.44959	0.327818	2.73299	0.0062762
A_23_P139146	-1.01771	0.361422	0.372506	-2.73207	0.00629384
A_23_P311895	0.742272	2.1007	0.271749	2.73146	0.00630538
A_32_P139894	2.16809	8.74156	0.794063	2.73037	0.0063263
A_24_P291973	1.95825	7.08692	0.717278	2.73011	0.00633125
A_32_P8813	-0.9229	0.397365	0.338089	-2.72976	0.00633811
A_23_P26037	0.793497	2.21112	0.290843	2.72827	0.00636675
A_23_P165624	0.731678	2.07857	0.268292	2.72718	0.00638789
A_23_P142849	0.839967	2.31629	0.3081	2.72628	0.00640531
A_23_P122924	0.644446	1.90493	0.236458	2.72541	0.00642209
A_23_P129188	-1.00152	0.36732	0.367521	-2.72507	0.00642877
A_23_P145978	2.0263	7.586	0.743592	2.72502	0.00642972
A_23_P16866	-0.893425	0.409252	0.328049	-2.72345	0.00646037
A_23_P144916	1.05927	2.88426	0.389028	2.72286	0.00647201
A_23_P142497	2.65419	14.2135	0.975564	2.72068	0.00651484
A_23_P168130	1.37222	3.94411	0.504428	2.72036	0.00652112
A_24_P152491	3.5322	34.1993	1.29847	2.72028	0.00652274
A_32_P230720	1.71222	5.54124	0.629577	2.71963	0.00653545
A_24_P607904	-0.892002	0.409834	0.328246	-2.71748	0.00657812
A_24_P294343	-2.04795	0.128999	0.753701	-2.7172	0.00658375
A_23_P258136	0.765998	2.15114	0.282186	2.71451	0.00663731
A_23_P358714	-0.394315	0.674142	0.145313	-2.71356	0.00665654
A_23_P118254	0.997457	2.71138	0.367703	2.71267	0.00667427
A_32_P82580	-1.82538	0.161156	0.672951	-2.71251	0.00667763
A_32_P80455	2.24562	9.44629	0.828154	2.7116	0.00669595
A_23_P37111	1.28748	3.62364	0.474886	2.71113	0.00670543
A_23_P386254	1.02399	2.78429	0.378021	2.70883	0.00675217
A_32_P196837	-1.457	0.232934	0.537899	-2.70869	0.00675494
A_24_P388322	-0.69135	0.500899	0.255824	-2.70245	0.00688311
A_23_P103328	1.13791	3.12025	0.421081	2.70236	0.00688487
A_23_P81103	0.682337	1.9785	0.252657	2.70065	0.00692047
A_23_P204417	1.3102	3.70692	0.485452	2.69893	0.00695629
A_23_P82379	1.76682	5.85222	0.65492	2.69776	0.00698069
A_23_P10647	-0.876812	0.416107	0.325178	-2.6964	0.0070093
A_24_P68214	-2.50462	0.0817064	0.929355	-2.69501	0.00703862
A_23_P118203	-0.840981	0.431287	0.312083	-2.69473	0.00704456
A_24_P41936	3.52602	33.9885	1.31019	2.69124	0.00711878
A_23_P381945	1.04821	2.85255	0.389529	2.69097	0.00712437
A_23_P873	0.757752	2.13347	0.281638	2.69052	0.0071341
A_23_P159797	-1.37402	0.253087	0.511225	-2.6877	0.00719455
A_24_P294233	1.32804	3.77363	0.494442	2.68593	0.00723283
A_24_P861442	-1.86111	0.155501	0.693322	-2.68433	0.00726753
A_32_P106584	2.93556	18.832	1.09491	2.6811	0.00733815
A_23_P68511	-3.21873	0.040006	1.20147	-2.679	0.00738429
A_23_P56913	1.70992	5.52853	0.638445	2.67826	0.00740056
A_24_P132006	-0.921774	0.397813	0.344294	-2.67729	0.00742207
A_23_P104224	-2.65737	0.0701325	0.992811	-2.67661	0.00743711
A_23_P256312	-1.20887	0.298536	0.451648	-2.67657	0.00743806
A_32_P211248	-1.70906	0.181037	0.638526	-2.67657	0.00743811
A_23_P171054	-1.57492	0.207024	0.588763	-2.67496	0.00747381
A_24_P463929	-3.26537	0.0381828	1.22115	-2.67401	0.0074951
A_32_P19460	-1.3705	0.253981	0.512988	-2.67159	0.00754923
A_23_P253331	-2.70822	0.0666554	1.01399	-2.67084	0.00756616
A_23_P74299	1.42763	4.16881	0.534719	2.66987	0.00758803
A_23_P109026	0.85166	2.34353	0.319082	2.66909	0.00760569
A_32_P209669	1.57567	4.83397	0.59038	2.66891	0.00760989
A_23_P50942	2.07206	7.94114	0.776496	2.66847	0.00761979
A_23_P119337	1.44664	4.2488	0.542268	2.66775	0.00763608
A_23_P71810	-2.91826	0.0540274	1.09438	-2.66658	0.00766264
A_23_P349147	-1.04973	0.350033	0.393997	-2.6643	0.00771479
A_24_P71341	-1.55109	0.212017	0.582309	-2.66369	0.0077289
A_23_P22134	0.747395	2.11149	0.280588	2.66368	0.00772919
A_23_P427645	1.44321	4.23427	0.542103	2.66224	0.00776222
A_24_P37409	1.17729	3.24555	0.442342	2.66148	0.00777974
A_23_P107612	-1.20016	0.301146	0.450964	-2.66132	0.00778347
A_24_P935881	-1.49053	0.225253	0.560114	-2.66112	0.00778816
A_23_P120467	1.18145	3.25908	0.443983	2.66101	0.00779058
A_23_P393620	0.42726	1.53305	0.160632	2.65986	0.00781723
A_23_P209735	1.58485	4.87855	0.595839	2.65986	0.00781736
A_32_P67223	1.65274	5.22127	0.621492	2.65931	0.00783001
A_32_P32585	2.29478	9.92227	0.86301	2.65904	0.00783628
A_23_P134527	1.44342	4.23517	0.543027	2.65811	0.00785805
A_23_P63777	-1.15348	0.315536	0.43395	-2.6581	0.00785835
A_32_P199551	-0.763758	0.465912	0.287509	-2.65646	0.00789647
A_32_P6628	-1.771	0.170163	0.666721	-2.65628	0.0079007
A_32_P201434	1.2557	3.51028	0.47274	2.65621	0.00790243
A_24_P759477	0.618901	1.85689	0.233037	2.6558	0.007912
A_23_P131566	2.01349	7.48939	0.75834	2.65512	0.00792791
A_23_P70387	-3.88028	0.0206449	1.46196	-2.65416	0.00795063
A_23_P134650	2.15081	8.59183	0.811031	2.65195	0.0080029
A_23_P96641	-1.22018	0.295177	0.460304	-2.65082	0.00802976
A_23_P125505	1.10803	3.02839	0.418143	2.64989	0.00805185
A_23_P152245	-1.77621	0.169278	0.670298	-2.64989	0.00805189
A_23_P41314	-2.36796	0.0936715	0.893654	-2.64975	0.00805511
A_24_P294124	1.38038	3.9764	0.521514	2.64686	0.0081242
A_23_P37942	0.557402	1.74613	0.210636	2.64628	0.00813814
A_23_P48816	-0.954104	0.385157	0.360595	-2.64591	0.00814705
A_23_P381505	1.99955	7.38574	0.756064	2.64468	0.00817672
A_23_P64873	0.640175	1.89681	0.242121	2.64403	0.00819247
A_23_P3083	1.72869	5.63329	0.653817	2.644	0.00819321
A_23_P112086	-2.26836	0.103482	0.858153	-2.6433	0.00821013
A_32_P75772	-1.30654	0.270754	0.494332	-2.64305	0.00821622
A_23_P93938	1.43544	4.20147	0.543143	2.64283	0.00822155
A_24_P880000	-0.915923	0.400147	0.346917	-2.64018	0.00828617
A_24_P750992	3.08676	21.9059	1.16987	2.63854	0.0083263
A_23_P70785	-0.934978	0.392594	0.354379	-2.63835	0.00833095
A_32_P148745	0.739878	2.09568	0.280481	2.63789	0.00834233
A_24_P341853	-1.73301	0.176751	0.657053	-2.63755	0.00835065
A_32_P232747	-1.67447	0.187408	0.634991	-2.63699	0.00836445
A_24_P122337	-1.05358	0.348688	0.400041	-2.63367	0.00844668
A_24_P134229	-2.1921	0.111682	0.832601	-2.63283	0.00846755
A_24_P397255	-0.796109	0.451081	0.302395	-2.63268	0.00847152
A_23_P153640	1.22277	3.39659	0.464577	2.63201	0.0084881
A_23_P9402	1.09175	2.97948	0.415563	2.62716	0.00861014
A_23_P55738	-1.07267	0.342096	0.408409	-2.62645	0.00862811
A_23_P34915	0.608997	1.83859	0.231992	2.62508	0.00866286
A_23_P145507	0.856254	2.35432	0.326494	2.62257	0.00872682
A_24_P827	1.39592	4.03869	0.532325	2.62231	0.00873353
A_23_P121499	-1.84301	0.158341	0.703013	-2.62158	0.00875225
A_23_P115366	-0.939711	0.390741	0.358632	-2.62026	0.00878618
A_23_P63254	-1.01401	0.362762	0.386996	-2.6202	0.00878773
A_32_P129621	1.08339	2.95469	0.413548	2.61975	0.00879942
A_32_P73535	1.55083	4.7154	0.592424	2.61778	0.00885048
A_23_P85008	-0.623579	0.536022	0.238215	-2.61771	0.00885212
A_23_P257111	-0.731881	0.481003	0.279636	-2.61726	0.00886386
A_24_P99984	-1.16099	0.313175	0.443765	-2.61624	0.00889047
A_23_P122876	1.79354	6.01071	0.685794	2.61528	0.0089155
A_23_P116430	-1.27831	0.278508	0.489213	-2.61299	0.00897538
A_23_P46936	0.535484	1.70828	0.205031	2.61172	0.00900877
A_23_P501007	0.577229	1.7811	0.221027	2.61158	0.00901249
A_23_P114057	1.38169	3.98163	0.529129	2.61126	0.009021
A_32_P199429	1.72481	5.61143	0.660621	2.61089	0.0090308
A_23_P27107	-1.50139	0.222819	0.5755	-2.60885	0.00908468
A_32_P88705	-1.21599	0.296416	0.466155	-2.60855	0.0090926
A_23_P43649	-0.863553	0.421661	0.331161	-2.60765	0.00911656
A_23_P168993	2.576	13.1445	0.987966	2.60738	0.00912389
A_23_P113101	2.87612	17.7453	1.10328	2.60688	0.00913719
A_24_P49322	-2.22101	0.1085	0.85203	-2.60672	0.00914137
A_23_P316172	1.02062	2.77492	0.391681	2.60575	0.0091672
A_23_P83953	-2.27658	0.102635	0.873686	-2.60572	0.00916811
A_23_P158330	-2.34747	0.0956106	0.901054	-2.60525	0.00918065
A_24_P687	1.0171	2.76516	0.390484	2.60471	0.00919527
A_24_P102293	1.10329	3.01407	0.423598	2.60457	0.00919905
A_32_P34003	0.742924	2.10207	0.285299	2.60402	0.0092138
A_23_P3038	-1.19256	0.303443	0.458257	-2.60238	0.00925781
A_24_P414553	1.51799	4.56302	0.583317	2.60233	0.00925921
A_23_P328323	-1.33713	0.262598	0.514073	-2.60105	0.00929384
A_23_P210619	2.06095	7.85341	0.792397	2.6009	0.00929784
A_23_P14774	-1.37069	0.25393	0.527137	-2.60027	0.00931517
A_23_P160886	-1.04454	0.351854	0.401725	-2.60014	0.00931869
A_32_P19466	-1.52313	0.218029	0.585821	-2.59999	0.00932268
A_23_P70951	2.1776	8.82512	0.837564	2.59992	0.00932446
A_23_P84063	0.878248	2.40668	0.337802	2.59989	0.00932534
A_23_P69293	-1.08654	0.33738	0.418068	-2.59897	0.00935046
A_24_P344416	0.677179	1.96832	0.260594	2.5986	0.00936041
A_23_P132285	-1.33147	0.264088	0.512631	-2.59733	0.0093951
A_24_P53778	-1.4278	0.239835	0.55048	-2.59374	0.00949377
A_23_P149847	1.47401	4.36673	0.56856	2.59254	0.00952702
A_24_P29686	1.18616	3.27448	0.457804	2.59097	0.00957046
A_24_P312519	-1.82609	0.161042	0.704916	-2.59051	0.00958338
A_32_P144999	-1.1068	0.330614	0.427428	-2.58945	0.00961295
A_23_P108463	1.52692	4.60398	0.589752	2.58909	0.00962301
A_23_P41145	-0.74739	0.473601	0.288766	-2.58822	0.00964745
A_23_P4821	1.06538	2.90194	0.411698	2.58777	0.00966003
A_23_P405129	0.929316	2.53278	0.359134	2.58766	0.00966317
A_32_P219148	-1.14596	0.317919	0.443096	-2.58626	0.00970245
A_24_P28977	0.998946	2.71542	0.386356	2.58556	0.00972216
A_32_P3221	-2.62817	0.0722108	1.01672	-2.58495	0.00973937
A_24_P370484	-1.28174	0.277553	0.496555	-2.58127	0.00984363
A_23_P135123	-0.93349	0.393179	0.36185	-2.57977	0.00988668
A_23_P129738	-1.37207	0.253581	0.531893	-2.5796	0.00989135
A_24_P6626	1.5563	4.74126	0.603487	2.57885	0.00991298
A_24_P317708	-1.55148	0.211934	0.601763	-2.57822	0.009931
A_24_P35905	-2.75628	0.0635274	1.06915	-2.57802	0.00993677
A_24_P891042	3.73284	41.7975	1.44816	2.57764	0.00994768
A_23_P14284	2.41947	11.2399	0.938695	2.57748	0.00995224

## Sheet: MAYO_DGE_cov_p<0.01
gene_name	coef	exp_coef	se_coef	z_score	pval
A_23_P165574	4.10623	60.7175	0.797802	5.14693	2.65e-07
A_23_P103496	-1.45459	0.233497	0.285194	-5.10033	3.39e-07
A_23_P91423	5.11768	166.947	1.02279	5.00364	5.63e-07
A_23_P12526	2.51677	12.3886	0.503591	4.99766	5.8e-07
A_24_P337774	2.645	14.0834	0.532974	4.96271	6.95e-07
A_23_P159650	-2.64252	0.0711815	0.532553	-4.96199	6.98e-07
A_23_P51397	2.11826	8.31669	0.427269	4.95768	7.13e-07
A_23_P40039	2.86592	17.5652	0.578469	4.95431	7.26e-07
A_32_P11450	3.38103	29.4011	0.700482	4.82672	1.39e-06
A_24_P557232	-2.26286	0.104052	0.469116	-4.82367	1.41e-06
A_24_P11045	-2.42786	0.0882257	0.503676	-4.82028	1.43e-06
A_23_P5325	4.9367	139.31	1.02596	4.8118	1.5e-06
A_23_P145711	2.00031	7.39137	0.417954	4.78597	1.7e-06
A_32_P87568	1.97781	7.22693	0.413558	4.78243	1.73e-06
A_32_P194025	-3.42962	0.0323992	0.725348	-4.72824	2.26e-06
A_23_P37237	-2.57261	0.0763358	0.546183	-4.71017	2.48e-06
A_24_P803801	2.35481	10.5361	0.503614	4.67582	2.93e-06
A_32_P193080	2.02598	7.58355	0.433558	4.67291	2.97e-06
A_24_P349489	-3.72516	0.0241092	0.804742	-4.62901	3.67e-06
A_23_P93792	3.63287	37.8211	0.786775	4.61742	3.89e-06
A_32_P56249	-1.01804	0.361304	0.220851	-4.6096	4.03e-06
A_23_P376211	3.52235	33.8639	0.766096	4.59779	4.27e-06
A_32_P118978	4.66804	106.489	1.01822	4.58453	4.55e-06
A_24_P348649	-2.72258	0.0657049	0.596487	-4.56436	5.01e-06
A_23_P95619	-1.49371	0.224537	0.328847	-4.54227	5.57e-06
A_24_P268357	3.71022	40.8626	0.817943	4.53603	5.73e-06
A_23_P84836	2.90124	18.1966	0.641892	4.51982	6.19e-06
A_23_P23151	2.75607	15.7379	0.610824	4.51206	6.42e-06
A_23_P337934	3.58588	36.0851	0.801682	4.47294	7.71e-06
A_23_P11341	-2.42047	0.08888	0.542663	-4.46035	8.18e-06
A_32_P93144	2.50588	12.2543	0.562678	4.45349	8.45e-06
A_23_P8416	2.84778	17.2494	0.64033	4.44735	8.69e-06
A_24_P367623	2.78943	16.2717	0.630599	4.42345	9.71e-06
A_23_P53557	2.8444	17.1912	0.643099	4.42295	9.74e-06
A_24_P295050	2.5453	12.747	0.576762	4.41308	1.02e-05
A_24_P481314	-8.15213	0.00028812	1.85377	-4.39761	1.09e-05
A_24_P28657	2.66782	14.4086	0.610513	4.3698	1.24e-05
A_24_P95007	2.36373	10.6305	0.542011	4.36104	1.29e-05
A_32_P43217	-2.66089	0.0698861	0.61067	-4.35733	1.32e-05
A_24_P276864	3.30616	27.2802	0.75958	4.35262	1.35e-05
A_23_P159833	-2.77499	0.0623502	0.640663	-4.33143	1.48e-05
A_23_P30736	-1.89988	0.149586	0.439547	-4.32236	1.54e-05
A_23_P324994	2.23772	9.37191	0.51788	4.32092	1.55e-05
A_23_P334709	2.00329	7.41339	0.464884	4.30922	1.64e-05
A_24_P636318	4.91708	136.603	1.14314	4.30138	1.7e-05
A_23_P140807	-2.00958	0.134044	0.467211	-4.30124	1.7e-05
A_23_P215406	3.86394	47.6526	0.901108	4.28799	1.8e-05
A_24_P237870	2.32379	10.2143	0.541896	4.28825	1.8e-05
A_23_P217637	-2.1862	0.112343	0.510394	-4.28335	1.84e-05
A_23_P131518	5.10548	164.923	1.19646	4.26714	1.98e-05
A_23_P201628	2.22239	9.22936	0.521478	4.26171	2.03e-05
A_24_P54485	2.51334	12.346	0.594328	4.22887	2.35e-05
A_23_P20002	2.77824	16.0907	0.657934	4.22267	2.41e-05
A_32_P183022	1.76748	5.85609	0.418695	4.22141	2.43e-05
A_24_P944570	1.41728	4.12588	0.335823	4.22032	2.44e-05
A_24_P353794	3.42116	30.6048	0.812548	4.21041	2.55e-05
A_23_P217778	-2.66054	0.0699107	0.634804	-4.19112	2.78e-05
A_23_P32593	3.15619	23.481	0.753998	4.18594	2.84e-05
A_23_P337201	-2.81978	0.0596191	0.67509	-4.1769	2.96e-05
A_23_P58796	2.24292	9.42082	0.538338	4.16638	3.09e-05
A_23_P16523	0.936729	2.55162	0.224922	4.16468	3.12e-05
A_23_P141484	2.10076	8.17241	0.504951	4.16033	3.18e-05
A_24_P157165	3.43057	30.8941	0.824929	4.15862	3.2e-05
A_24_P242609	2.35523	10.5405	0.567426	4.15072	3.31e-05
A_23_P353478	-1.59448	0.203015	0.385077	-4.14066	3.46e-05
A_32_P136402	-2.80246	0.0606609	0.677208	-4.13825	3.5e-05
A_24_P260639	-1.39715	0.2473	0.337771	-4.13639	3.53e-05
A_24_P372048	3.49213	32.8559	0.844878	4.13329	3.58e-05
A_23_P252653	3.55816	35.0984	0.861602	4.1297	3.63e-05
A_24_P12539	2.56542	13.0061	0.621563	4.12737	3.67e-05
A_23_P13873	3.79956	44.6815	0.923376	4.11486	3.87e-05
A_23_P201951	2.22909	9.29144	0.54257	4.1084	3.98e-05
A_23_P320159	-2.16721	0.114497	0.529149	-4.09564	4.21e-05
A_32_P172716	3.89368	49.0911	0.952598	4.08743	4.36e-05
A_23_P13502	-2.92231	0.053809	0.715164	-4.08622	4.38e-05
A_32_P68055	-1.55486	0.21122	0.380612	-4.08515	4.4e-05
A_32_P104053	1.78062	5.93354	0.436467	4.07962	4.51e-05
A_23_P24555	2.9608	19.3135	0.726816	4.07366	4.63e-05
A_32_P15169	-2.76563	0.0629364	0.679871	-4.06788	4.74e-05
A_24_P932661	2.50255	12.2136	0.615472	4.06607	4.78e-05
A_24_P223384	-1.79192	0.16664	0.441479	-4.0589	4.93e-05
A_23_P204355	3.29573	26.9972	0.812079	4.05839	4.94e-05
A_24_P320328	-2.55647	0.0775778	0.631024	-4.05131	5.09e-05
A_23_P40453	-1.46966	0.230003	0.362826	-4.0506	5.11e-05
A_24_P497186	2.20394	9.0606	0.545029	4.04371	5.26e-05
A_32_P1587	-1.82847	0.160659	0.452367	-4.042	5.3e-05
A_32_P218025	-1.56721	0.208626	0.38779	-4.0414	5.31e-05
A_23_P55342	4.05868	57.8978	1.00486	4.03904	5.37e-05
A_23_P65427	-2.38994	0.0916354	0.593177	-4.02905	5.6e-05
A_23_P127186	1.6616	5.26776	0.412682	4.02636	5.66e-05
A_32_P138908	-1.85125	0.157041	0.46083	-4.0172	5.89e-05
A_24_P403959	-1.96657	0.139936	0.490806	-4.00682	6.15e-05
A_23_P148629	-2.10164	0.122256	0.52458	-4.00632	6.17e-05
A_23_P70951	3.55718	35.0643	0.888112	4.00533	6.19e-05
A_23_P164331	3.44566	31.364	0.860363	4.00489	6.2e-05
A_23_P70213	3.42053	30.5855	0.854685	4.00209	6.28e-05
A_23_P7976	-1.27375	0.279779	0.318768	-3.99587	6.45e-05
A_23_P255286	2.49406	12.1103	0.625107	3.98981	6.61e-05
A_23_P146849	2.41115	11.1467	0.604626	3.98783	6.67e-05
A_32_P123255	-1.87024	0.154086	0.469296	-3.98521	6.74e-05
A_23_P82394	2.41704	11.2126	0.606918	3.98248	6.82e-05
A_32_P98854	-2.14372	0.117218	0.538938	-3.97768	6.96e-05
A_24_P217848	-1.8924	0.15071	0.475891	-3.97654	6.99e-05
A_24_P317604	2.63519	13.946	0.664381	3.96639	7.3e-05
A_23_P209760	5.0891	162.244	1.28476	3.96114	7.46e-05
A_24_P32394	3.89334	49.0746	0.983791	3.95749	7.57e-05
A_24_P303354	-1.85827	0.155942	0.46962	-3.95696	7.59e-05
A_23_P151209	2.17782	8.827	0.550805	3.95387	7.69e-05
A_24_P28845	5.26865	194.154	1.33262	3.95361	7.7e-05
A_24_P45476	-1.23937	0.289567	0.313566	-3.9525	7.73e-05
A_32_P89310	2.22423	9.2464	0.562818	3.95196	7.75e-05
A_23_P80528	-1.40827	0.244567	0.356723	-3.94779	7.89e-05
A_32_P70724	1.7812	5.93699	0.451359	3.94631	7.94e-05
A_24_P32342	2.88996	17.9926	0.734553	3.93432	8.34e-05
A_24_P199655	-1.63945	0.194087	0.417031	-3.93124	8.45e-05
A_24_P942469	2.11449	8.2854	0.537966	3.93054	8.48e-05
A_23_P96542	-1.69529	0.183547	0.431627	-3.92766	8.58e-05
A_32_P73775	3.16576	23.7068	0.808026	3.91789	8.93e-05
A_32_P219377	-1.72224	0.178666	0.440164	-3.91272	9.13e-05
A_32_P88791	2.30015	9.97568	0.588288	3.90991	9.23e-05
A_23_P132115	2.39963	11.0191	0.61392	3.9087	9.28e-05
A_24_P942600	3.23387	25.3776	0.827859	3.9063	9.37e-05
A_24_P582241	-1.78058	0.16854	0.455892	-3.90571	9.39e-05
A_23_P1043	1.56417	4.77869	0.400594	3.90462	9.44e-05
A_24_P766865	0.955104	2.59894	0.244727	3.90273	9.51e-05
A_24_P185986	-2.79888	0.060878	0.717379	-3.90154	9.56e-05
A_23_P255194	1.81452	6.13812	0.465363	3.89914	9.65e-05
A_23_P348857	2.55342	12.851	0.654974	3.89851	9.68e-05
A_24_P65507	-1.99279	0.136315	0.511608	-3.89514	9.81e-05
A_23_P42306	-1.19853	0.301637	0.308076	-3.89037	0.000100093
A_23_P168014	-1.52002	0.218707	0.391282	-3.88472	0.000102446
A_23_P149281	2.78282	16.1645	0.716501	3.8839	0.000102793
A_24_P207907	3.82192	45.6919	0.984341	3.88272	0.000103295
A_24_P296568	2.04841	7.75559	0.528166	3.87835	0.000105166
A_24_P187131	-1.88094	0.152447	0.485115	-3.87731	0.000105619
A_32_P124580	2.29621	9.93649	0.592232	3.87722	0.000105656
A_24_P232763	3.04686	21.0492	0.786162	3.87562	0.000106355
A_23_P82950	1.82078	6.17668	0.470128	3.87295	0.000107528
A_32_P44762	-2.08888	0.123826	0.539584	-3.87128	0.000108266
A_23_P392024	2.70176	14.9059	0.698357	3.86874	0.0001094
A_23_P157038	2.65145	14.1745	0.685527	3.86775	0.000109843
A_23_P39386	-1.59709	0.202485	0.413494	-3.86242	0.000112267
A_23_P154188	3.14037	23.1125	0.813492	3.86036	0.000113219
A_32_P130265	2.05007	7.76846	0.53127	3.85882	0.000113938
A_24_P285163	2.31852	10.1606	0.600843	3.85878	0.000113955
A_24_P74981	3.20801	24.7298	0.834149	3.84584	0.000120138
A_24_P161018	-1.47831	0.228023	0.384448	-3.84528	0.000120413
A_23_P23639	-1.44963	0.234657	0.377017	-3.845	0.000120554
A_24_P402222	-1.25944	0.283813	0.327653	-3.84383	0.00012113
A_32_P1701	-2.44976	0.0863143	0.637868	-3.84054	0.000122763
A_24_P288836	-0.93605	0.392174	0.243936	-3.83728	0.000124406
A_23_P35349	2.14263	8.52179	0.558567	3.83593	0.000125088
A_32_P70315	-2.11425	0.120723	0.551274	-3.83521	0.000125457
A_23_P56654	-2.40353	0.0903984	0.626901	-3.83398	0.000126084
A_32_P147603	-1.65227	0.191615	0.431206	-3.83174	0.000127242
A_24_P720202	3.23364	25.3717	0.844329	3.82983	0.000128231
A_32_P70220	2.53946	12.6728	0.663522	3.82724	0.000129587
A_23_P114282	-2.34966	0.0954019	0.61437	-3.8245	0.000131039
A_23_P38446	2.05149	7.77947	0.536854	3.82131	0.000132743
A_24_P204238	-2.98937	0.0503193	0.782525	-3.82016	0.000133367
A_23_P371215	-1.43423	0.238299	0.375466	-3.81987	0.000133522
A_32_P37474	3.18516	24.1711	0.833872	3.81972	0.000133605
A_23_P170713	-1.56809	0.208442	0.410878	-3.81644	0.000135392
A_23_P311232	3.71344	40.9944	0.973091	3.81612	0.000135564
A_23_P61487	1.61969	5.0515	0.42472	3.81354	0.00013699
A_23_P81212	-2.80371	0.0605848	0.73521	-3.81348	0.000137021
A_23_P309989	3.38107	29.4023	0.888864	3.80381	0.000142486
A_32_P41070	2.81479	16.6896	0.74011	3.8032	0.000142839
A_23_P137876	-1.75575	0.172777	0.461913	-3.80105	0.000144087
A_24_P726495	4.65256	104.853	1.22489	3.79835	0.000145665
A_23_P314755	3.4036	30.0722	0.896153	3.79801	0.00014586
A_24_P225308	2.19583	8.98747	0.578353	3.7967	0.000146635
A_23_P157117	1.65704	5.24376	0.436548	3.79577	0.000147184
A_24_P921260	2.31274	10.102	0.60953	3.7943	0.000148062
A_32_P7602	-2.33127	0.0971723	0.614793	-3.79196	0.000149463
A_23_P152807	2.87275	17.6856	0.757761	3.7911	0.000149979
A_32_P115555	-1.10582	0.330938	0.291721	-3.79069	0.00015023
A_23_P107795	3.22799	25.2289	0.851775	3.78972	0.000150816
A_24_P36868	2.26551	9.636	0.598138	3.7876	0.00015211
A_23_P58967	2.61608	13.682	0.690841	3.7868	0.000152598
A_23_P42738	2.45101	11.6001	0.647295	3.78654	0.000152758
A_32_P38637	2.0653	7.88766	0.546252	3.78086	0.00015629
A_24_P310946	2.7093	15.0188	0.717435	3.77637	0.000159127
A_23_P320684	2.53865	12.6625	0.673793	3.76769	0.000164764
A_23_P128974	-1.02032	0.360481	0.27098	-3.76528	0.000166359
A_32_P99933	2.78119	16.1383	0.738754	3.76471	0.000166743
A_23_P654	3.8626	47.5888	1.02645	3.76308	0.000167832
A_23_P393607	2.9012	18.196	0.771046	3.76268	0.000168101
A_23_P364504	0.760219	2.13874	0.202138	3.76089	0.000169311
A_23_P214080	0.830366	2.29416	0.220886	3.75925	0.000170425
A_24_P37264	3.05864	21.2986	0.81411	3.75704	0.000171935
A_23_P25735	-2.19587	0.111261	0.584473	-3.75702	0.000171949
A_24_P391604	2.74534	15.5698	0.730981	3.75569	0.000172868
A_24_P67806	1.88146	6.56308	0.501414	3.7523	0.000175216
A_23_P394567	2.69582	14.8177	0.718531	3.75185	0.000175536
A_24_P162319	-1.86939	0.154218	0.498332	-3.75129	0.00017593
A_23_P121722	0.984856	2.67743	0.26283	3.74712	0.000178878
A_32_P42574	2.03516	7.65344	0.543295	3.74595	0.000179711
A_23_P257144	1.97024	7.17238	0.526784	3.74013	0.000183928
A_23_P43630	2.12818	8.39954	0.569106	3.73951	0.000184379
A_24_P297480	-3.83893	0.0215167	1.02708	-3.73772	0.000185696
A_23_P53541	2.78918	16.2677	0.746254	3.73758	0.0001858
A_24_P20607	-0.899162	0.406911	0.240776	-3.73443	0.000188142
A_24_P302685	5.436	229.521	1.45579	3.73405	0.000188422
A_32_P53603	-1.70629	0.181539	0.457087	-3.73296	0.000189245
A_32_P181638	2.44943	11.5817	0.656171	3.73291	0.000189282
A_23_P11295	-1.95142	0.142072	0.522768	-3.73286	0.000189317
A_24_P937169	-3.21081	0.040324	0.860382	-3.73184	0.000190087
A_23_P85922	2.54213	12.7067	0.681223	3.73171	0.000190187
A_24_P561223	-2.59042	0.0749889	0.694347	-3.73072	0.000190932
A_23_P215421	2.57371	13.1145	0.689883	3.73066	0.000190982
A_32_P165933	4.7643	117.249	1.27721	3.73026	0.000191286
A_32_P76112	-2.62277	0.0726013	0.703215	-3.72969	0.000191715
A_23_P397055	2.36967	10.6938	0.635473	3.72898	0.000192255
A_24_P166645	3.45759	31.7404	0.927708	3.72703	0.000193753
A_23_P18452	-0.6215	0.537138	0.166785	-3.72637	0.000194259
A_24_P178493	3.97977	53.5049	1.06824	3.72555	0.000194887
A_24_P36944	3.50858	33.4006	0.941827	3.72529	0.000195092
A_24_P203056	1.78593	5.9651	0.479826	3.72203	0.000197628
A_32_P71476	-1.19059	0.304041	0.319983	-3.7208	0.000198593
A_23_P384085	2.11953	8.32719	0.569735	3.72019	0.000199069
A_23_P375549	-2.2734	0.102961	0.611248	-3.71928	0.000199792
A_23_P253774	-1.84945	0.157324	0.497434	-3.71797	0.000200828
A_23_P358417	-2.66354	0.0697012	0.716802	-3.71586	0.000202511
A_23_P142849	1.20926	3.35101	0.325753	3.7122	0.000205467
A_24_P139620	2.57124	13.082	0.692723	3.71178	0.000205805
A_23_P98173	-1.90316	0.149097	0.512909	-3.71053	0.00020683
A_24_P614261	3.97331	53.16	1.07104	3.70976	0.000207453
A_23_P144179	3.26604	26.2074	0.880512	3.70926	0.00020787
A_24_P158421	2.44341	11.5122	0.659146	3.70693	0.000209784
A_23_P158449	2.58352	13.2437	0.697407	3.70447	0.000211837
A_24_P479793	-1.87025	0.154084	0.505089	-3.70282	0.000213216
A_24_P287613	-3.09963	0.0450658	0.837443	-3.70131	0.000214493
A_23_P150609	1.03453	2.81379	0.279527	3.701	0.000214751
A_24_P940644	2.27535	9.73129	0.615033	3.69955	0.000215982
A_23_P44257	-1.84324	0.158304	0.498413	-3.69822	0.000217119
A_32_P169785	2.53024	12.5565	0.684948	3.69406	0.0002207
A_32_P95151	-4.36744	0.0126837	1.1833	-3.6909	0.000223458
A_23_P205293	2.98695	19.8251	0.80937	3.69046	0.000223851
A_23_P413268	1.52597	4.59958	0.413639	3.68913	0.000225026
A_23_P215449	2.8408	17.1294	0.770079	3.68897	0.000225163
A_23_P85180	-1.863	0.155207	0.505149	-3.68801	0.000226014
A_23_P113328	4.45076	85.6921	1.20778	3.68508	0.000228631
A_24_P86389	-1.37527	0.25277	0.373283	-3.68427	0.000229363
A_23_P20427	2.70781	14.9964	0.735211	3.68303	0.000230474
A_24_P375132	-3.05582	0.0470843	0.829741	-3.68286	0.000230635
A_32_P167396	-2.62869	0.0721727	0.713986	-3.68172	0.000231669
A_24_P498854	1.26584	3.54607	0.343889	3.68095	0.000232363
A_24_P124992	-1.90099	0.149421	0.516695	-3.67912	0.000234036
A_23_P201963	2.59907	13.4512	0.706544	3.67856	0.000234553
A_23_P207125	3.14612	23.2457	0.855467	3.67767	0.000235378
A_23_P27528	-5.51341	0.00403233	1.49992	-3.67581	0.000237099
A_23_P36882	-0.852303	0.426432	0.231891	-3.67544	0.000237439
A_23_P210554	2.41656	11.2072	0.657547	3.67511	0.000237746
A_23_P250629	-1.42335	0.240905	0.387768	-3.67063	0.00024195
A_24_P97849	2.67345	14.4899	0.729142	3.66657	0.000245826
A_32_P143980	-1.51093	0.220705	0.412168	-3.66581	0.00024656
A_32_P195461	2.83362	17.0068	0.773467	3.66353	0.000248767
A_23_P258410	0.942467	2.5663	0.257374	3.66186	0.000250392
A_23_P79725	3.30109	27.1421	0.901562	3.66152	0.000250726
A_24_P47182	3.01646	20.4188	0.823877	3.6613	0.000250942
A_32_P233049	-2.64766	0.0708164	0.723175	-3.66116	0.000251072
A_24_P346644	1.62505	5.07867	0.443916	3.66071	0.000251518
A_32_P214689	-7.81995	0.000401643	2.13676	-3.65973	0.000252486
A_32_P91902	2.17158	8.7721	0.594007	3.65581	0.000256374
A_24_P370702	-0.970401	0.378931	0.265475	-3.65533	0.00025685
A_24_P149893	4.92528	137.728	1.34745	3.65527	0.000256914
A_23_P435904	2.48838	12.0418	0.680873	3.65469	0.000257491
A_24_P137545	2.27869	9.76385	0.623695	3.65352	0.000258665
A_23_P148372	-3.37431	0.0342419	0.924302	-3.65066	0.000261572
A_23_P83683	-5.76239	0.00314358	1.57881	-3.64984	0.000262405
A_23_P124022	-2.64138	0.0712626	0.724414	-3.64624	0.000266109
A_23_P44244	1.32976	3.78015	0.364741	3.64578	0.000266581
A_23_P31477	4.09029	59.7572	1.12208	3.64528	0.000267098
A_23_P78353	-5.82233	0.0029607	1.59838	-3.64265	0.000269847
A_24_P64100	1.80316	6.06881	0.495465	3.63933	0.000273347
A_23_P258071	-2.94882	0.0524015	0.810356	-3.63892	0.000273785
A_24_P320699	1.35963	3.89474	0.374	3.63537	0.000277581
A_24_P535219	1.64168	5.16382	0.451612	3.63515	0.000277822
A_23_P109345	1.73312	5.65827	0.476894	3.63418	0.00027887
A_24_P363100	3.21308	24.8556	0.884345	3.63329	0.00027983
A_32_P8365	2.74417	15.5518	0.755639	3.63159	0.000281678
A_32_P106056	3.66584	39.0889	1.00948	3.63142	0.000281871
A_23_P215479	3.05606	21.2437	0.841773	3.6305	0.000282868
A_23_P62920	2.53911	12.6684	0.699678	3.62897	0.000284555
A_32_P108420	-1.64962	0.192123	0.454695	-3.62797	0.000285658
A_24_P8220	1.32853	3.7755	0.366239	3.6275	0.000286181
A_32_P221076	2.2465	9.45457	0.619368	3.62708	0.00028664
A_23_P75786	-1.43401	0.238351	0.395861	-3.62251	0.000291762
A_24_P327499	3.16863	23.775	0.875203	3.62046	0.000294085
A_23_P46470	1.10559	3.02101	0.305568	3.61815	0.000296712
A_23_P74145	-0.869715	0.419071	0.240435	-3.61725	0.000297749
A_24_P106357	2.17022	8.76024	0.600106	3.6164	0.000298728
A_24_P48069	1.7927	6.00563	0.495742	3.61619	0.00029897
A_32_P41065	1.91424	6.78177	0.529594	3.61454	0.00030088
A_24_P911676	1.00467	2.73101	0.278041	3.61338	0.000302227
A_23_P108761	1.96395	7.12741	0.543598	3.61287	0.000302827
A_24_P943062	2.1539	8.61841	0.596477	3.61104	0.000304977
A_23_P126689	2.21335	9.14631	0.613175	3.60966	0.000306602
A_23_P357811	-2.10242	0.12216	0.582471	-3.60949	0.000306796
A_24_P394510	-1.31571	0.268283	0.364575	-3.60889	0.000307507
A_24_P913075	4.5029	90.2785	1.2483	3.60722	0.000309489
A_23_P96775	2.66985	14.4377	0.740147	3.60718	0.00030954
A_23_P131417	2.76878	15.9392	0.768139	3.60453	0.000312716
A_23_P99275	-0.940766	0.390329	0.26101	-3.60433	0.000312962
A_23_P308763	1.62297	5.06811	0.450555	3.60215	0.000315591
A_23_P52885	2.18448	8.88601	0.606483	3.60188	0.000315925
A_23_P35427	3.50369	33.2378	0.973042	3.60076	0.000317294
A_23_P90804	1.8011	6.05632	0.500494	3.59865	0.000319875
A_24_P55148	-1.68313	0.185792	0.467804	-3.59793	0.000320757
A_23_P76901	1.76183	5.8231	0.489683	3.59791	0.000320786
A_24_P328504	-1.25993	0.283674	0.350219	-3.59755	0.000321225
A_24_P56557	-1.54225	0.213899	0.428783	-3.59681	0.000322148
A_24_P174341	1.94837	7.01727	0.541742	3.5965	0.000322529
A_24_P236003	-1.73442	0.176502	0.482362	-3.59569	0.000323536
A_23_P156284	2.10074	8.17221	0.584782	3.59234	0.000327717
A_24_P229055	2.79003	16.2815	0.776751	3.59193	0.000328241
A_24_P928017	-1.49691	0.223821	0.416788	-3.59154	0.000328732
A_23_P36825	1.07992	2.94444	0.300723	3.59107	0.000329327
A_23_P259172	-1.82786	0.160758	0.509234	-3.58942	0.000331417
A_23_P96872	-1.91428	0.147447	0.53332	-3.58937	0.000331479
A_24_P863363	1.11776	3.05799	0.311796	3.5849	0.000337213
A_23_P25503	1.43039	4.18034	0.39903	3.58468	0.000337494
A_23_P120048	1.73934	5.6936	0.485302	3.58404	0.000338319
A_23_P169838	1.79448	6.01635	0.501232	3.58014	0.000343413
A_23_P251173	3.80677	45.0047	1.06366	3.57892	0.000345014
A_23_P48596	-1.6742	0.187459	0.468016	-3.57722	0.000347262
A_24_P234701	1.95615	7.07207	0.547087	3.57558	0.00034945
A_23_P67299	2.38353	10.8431	0.666953	3.57376	0.000351897
A_23_P142697	2.65575	14.2356	0.743134	3.57371	0.000351954
A_24_P149124	1.30307	3.68058	0.364677	3.57322	0.00035262
A_23_P302094	3.30367	27.2123	0.924566	3.57321	0.000352629
A_32_P139894	3.18416	24.1469	0.891436	3.57194	0.000354346
A_23_P12503	2.07281	7.94711	0.581539	3.56435	0.000364763
A_24_P143785	-3.1716	0.0419365	0.889924	-3.5639	0.000365388
A_23_P393697	2.82953	16.9374	0.793993	3.56367	0.00036571
A_23_P50338	1.78392	5.95313	0.500801	3.56213	0.000367863
A_24_P185487	2.43335	11.397	0.68357	3.55977	0.000371183
A_23_P102192	2.56567	13.0094	0.720816	3.5594	0.000371704
A_24_P156295	-1.37749	0.25221	0.387312	-3.55655	0.000375759
A_23_P122443	-0.825697	0.437929	0.232224	-3.55561	0.000377108
A_23_P17074	2.36861	10.6825	0.666175	3.55554	0.000377208
A_32_P31757	-2.63539	0.0716913	0.741517	-3.55405	0.000379354
A_23_P121702	-1.9033	0.149076	0.535666	-3.55315	0.000380642
A_23_P8900	-1.48534	0.226425	0.418309	-3.55082	0.000384026
A_23_P308603	2.45671	11.6663	0.692061	3.54984	0.000385462
A_24_P299996	-3.2592	0.038419	0.919128	-3.54597	0.000391168
A_23_P121637	-0.965866	0.380654	0.272418	-3.54552	0.000391835
A_23_P6596	2.20829	9.10017	0.623104	3.54402	0.000394075
A_23_P209316	3.25763	25.988	0.919384	3.54328	0.000395181
A_32_P175934	-1.10097	0.332549	0.311097	-3.53898	0.000401672
A_23_P322756	1.35265	3.86766	0.38224	3.53874	0.000402045
A_23_P215318	1.75024	5.756	0.494679	3.53814	0.000402955
A_23_P49597	2.15131	8.5961	0.60835	3.5363	0.000405772
A_23_P85888	2.36781	10.674	0.670266	3.53264	0.000411429
A_23_P355824	2.60673	13.5546	0.737981	3.53224	0.000412049
A_32_P127997	-2.0125	0.133655	0.569896	-3.53134	0.000413463
A_24_P879787	2.26852	9.66508	0.642499	3.53077	0.000414346
A_24_P163168	1.92059	6.82502	0.543981	3.53063	0.00041457
A_23_P111995	1.31693	3.73193	0.373068	3.52999	0.000415581
A_24_P70002	1.69118	5.42587	0.480085	3.52266	0.000427235
A_23_P69068	3.04388	20.9865	0.86421	3.52215	0.00042806
A_23_P98410	-1.09565	0.334321	0.311079	-3.52211	0.000428133
A_24_P302998	-2.6454	0.0709767	0.751176	-3.52168	0.000428818
A_23_P364517	-1.85092	0.157092	0.525596	-3.52157	0.000429001
A_23_P48246	2.30956	10.07	0.656028	3.52053	0.000430691
A_23_P136405	-1.27593	0.279171	0.362448	-3.52031	0.00043105
A_23_P431521	-4.18725	0.015188	1.19007	-3.5185	0.00043399
A_23_P1962	-1.71777	0.179466	0.488322	-3.51769	0.000435313
A_24_P342829	1.45858	4.29987	0.414711	3.51711	0.000436272
A_23_P32463	-1.7628	0.171564	0.501383	-3.51588	0.000438306
A_24_P400355	1.81388	6.1342	0.515924	3.51579	0.000438454
A_24_P201879	2.64094	14.0264	0.751226	3.5155	0.00043892
A_23_P74663	1.95248	7.04612	0.555461	3.51506	0.000439657
A_23_P428366	4.78806	120.068	1.36219	3.51498	0.000439787
A_23_P115597	2.7216	15.2047	0.774354	3.51467	0.000440296
A_23_P158231	2.2091	9.1075	0.629247	3.5107	0.000446927
A_24_P161973	1.03337	2.81053	0.294385	3.51027	0.000447655
A_23_P501877	2.98855	19.8568	0.85175	3.50871	0.000450279
A_23_P137715	2.46246	11.7336	0.701883	3.50836	0.00045087
A_32_P219520	-1.17622	0.308442	0.335439	-3.50652	0.000454014
A_32_P98298	-1.27838	0.278488	0.365052	-3.50191	0.000461942
A_24_P223518	2.44486	11.529	0.698677	3.49927	0.000466527
A_32_P225854	2.31136	10.0882	0.66077	3.49798	0.000468791
A_23_P393670	6.7959	894.173	1.94373	3.49632	0.000471724
A_24_P226970	2.00086	7.39539	0.572554	3.49461	0.000474747
A_23_P44974	-1.52212	0.218248	0.435649	-3.49392	0.000475988
A_23_P123010	3.63166	37.7756	1.03968	3.49305	0.000477534
A_23_P371824	1.54735	4.69898	0.443391	3.4898	0.000483381
A_24_P337062	3.31462	27.512	0.949937	3.48931	0.000484272
A_23_P84705	-5.09591	0.00612171	1.46048	-3.48919	0.000484481
A_24_P419276	1.52109	4.57719	0.435947	3.48915	0.000484556
A_32_P919718	2.68965	14.7265	0.770991	3.48856	0.000485632
A_24_P19993	2.25644	9.54903	0.647498	3.48486	0.000492392
A_23_P202810	0.774234	2.16893	0.222205	3.48433	0.000493378
A_24_P941773	-1.13502	0.321417	0.325857	-3.48318	0.000495502
A_24_P322867	2.38885	10.901	0.686049	3.48204	0.000497606
A_32_P6408	2.25733	9.55753	0.648369	3.48155	0.000498524
A_23_P200767	2.07901	7.99658	0.597307	3.48065	0.000500207
A_23_P333802	2.36811	10.6772	0.680384	3.48055	0.000500377
A_23_P16063	2.10971	8.24587	0.606223	3.48009	0.000501238
A_24_P694760	1.93861	6.94907	0.557191	3.47925	0.000502823
A_23_P352861	-0.846348	0.428979	0.243262	-3.47917	0.000502974
A_24_P26897	1.81039	6.1128	0.520439	3.47858	0.000504085
A_23_P48663	4.73818	114.227	1.36248	3.47761	0.000505897
A_24_P649747	2.15156	8.59827	0.618871	3.47659	0.000507829
A_24_P817223	1.70094	5.4791	0.489347	3.47594	0.000509072
A_23_P29096	1.38226	3.9839	0.397771	3.47502	0.00051082
A_32_P57002	-1.55761	0.210638	0.448754	-3.47097	0.000518582
A_23_P210977	-1.83221	0.16006	0.527944	-3.47046	0.00051957
A_24_P343377	-2.40558	0.0902135	0.693219	-3.47016	0.000520157
A_23_P158176	-6.46799	0.00155234	1.86447	-3.46908	0.000522249
A_23_P112478	-2.03473	0.130716	0.586666	-3.46829	0.000523776
A_23_P216894	2.47558	11.8886	0.714379	3.46536	0.000529523
A_23_P125278	-0.655165	0.519357	0.189188	-3.46303	0.000534129
A_23_P160809	2.60494	13.5304	0.75243	3.46203	0.00053611
A_32_P96776	-1.78681	0.167494	0.516301	-3.46079	0.000538585
A_32_P10187	-2.15436	0.115978	0.622685	-3.45979	0.000540604
A_24_P941586	1.82111	6.17874	0.526408	3.45951	0.000541165
A_23_P159335	-1.06432	0.344964	0.307773	-3.45812	0.000543969
A_32_P65571	-2.40906	0.0898998	0.696801	-3.45731	0.000545587
A_23_P17870	1.40002	4.0553	0.404999	3.45686	0.000546513
A_32_P219368	2.55977	12.9329	0.740508	3.45678	0.00054667
A_32_P226338	-2.5429	0.0786384	0.736048	-3.4548	0.000550708
A_23_P34510	2.81288	16.6579	0.81436	3.4541	0.000552127
A_24_P414553	2.00368	7.41632	0.580232	3.45324	0.00055389
A_24_P923142	1.5059	4.50823	0.436163	3.45262	0.000555166
A_23_P358709	1.54466	4.68639	0.447422	3.45236	0.000555702
A_23_P60248	-2.03547	0.130619	0.589666	-3.4519	0.000556645
A_23_P433758	-2.12321	0.119647	0.615263	-3.4509	0.000558715
A_24_P343233	-1.09923	0.333128	0.318737	-3.4487	0.000563285
A_23_P145336	-1.00344	0.366616	0.291012	-3.44811	0.000564534
A_23_P35194	-1.72243	0.178632	0.500043	-3.44455	0.000572008
A_24_P174563	-2.0375	0.130355	0.591903	-3.44228	0.000576826
A_23_P141730	2.02204	7.55374	0.587511	3.44171	0.000578051
A_23_P93938	1.84993	6.35937	0.537549	3.44141	0.000578681
A_32_P128741	1.68851	5.41141	0.490658	3.44132	0.000578885
A_23_P100704	3.59781	36.5181	1.0456	3.4409	0.000579775
A_23_P145053	1.8293	6.22954	0.531738	3.44023	0.000581215
A_24_P191833	1.98013	7.2437	0.575769	3.43911	0.000583628
A_23_P97553	2.74376	15.5453	0.797944	3.43854	0.00058487
A_23_P31006	-1.07227	0.342231	0.311907	-3.43779	0.000586489
A_24_P418717	1.89514	6.65348	0.551395	3.43699	0.000588219
A_24_P36847	4.41392	82.593	1.28428	3.43689	0.000588445
A_24_P270460	-1.51689	0.219393	0.441381	-3.43669	0.000588865
A_23_P323094	1.89337	6.64174	0.551135	3.43541	0.000591658
A_23_P380371	3.6728	39.3621	1.06936	3.43458	0.00059347
A_23_P48513	-1.10093	0.332562	0.320548	-3.43452	0.000593596
A_32_P2333	-1.95827	0.141102	0.57023	-3.43418	0.000594348
A_23_P331895	1.98955	7.31223	0.579495	3.43325	0.000596398
A_23_P348728	3.04529	21.0161	0.887118	3.43279	0.000597406
A_24_P227831	2.56215	12.9636	0.746746	3.43108	0.000601177
A_32_P233314	1.86218	6.43775	0.542825	3.43053	0.000602397
A_23_P134627	4.38673	80.3771	1.27948	3.42852	0.000606878
A_23_P51534	-1.19065	0.304024	0.347573	-3.4256	0.000613437
A_23_P138271	2.31266	10.1012	0.675307	3.4246	0.000615702
A_32_P126733	2.15039	8.58819	0.628079	3.42375	0.000617631
A_24_P289139	-1.91589	0.147211	0.559897	-3.42186	0.000621948
A_23_P149301	-1.17	0.310367	0.341975	-3.4213	0.000623223
A_32_P4778	1.42708	4.1665	0.417414	3.41885	0.000628864
A_23_P95960	2.06522	7.88703	0.60407	3.41884	0.00062889
A_32_P218883	-1.5213	0.218429	0.444983	-3.41878	0.000629031
A_23_P157879	-1.53626	0.215183	0.449362	-3.41877	0.000629046
A_32_P542874	2.8268	16.8913	0.826861	3.41871	0.000629186
A_24_P202567	2.60378	13.5147	0.761644	3.41863	0.000629378
A_24_P919789	1.99394	7.34442	0.583358	3.41804	0.000630744
A_32_P171200	1.86186	6.43569	0.545112	3.41556	0.000636521
A_23_P61127	-1.73783	0.175902	0.508912	-3.41479	0.00063831
A_32_P149174	-1.89813	0.149849	0.555884	-3.41462	0.000638717
A_24_P195253	2.93443	18.8107	0.85962	3.41363	0.000641025
A_23_P400884	4.6773	107.479	1.37034	3.41325	0.00064194
A_23_P34915	0.880964	2.41322	0.258214	3.41176	0.000645447
A_24_P136653	1.56054	4.76137	0.457634	3.41001	0.000649614
A_23_P93258	-1.13443	0.321606	0.332806	-3.40867	0.000652794
A_24_P567925	-5.72252	0.00327145	1.67911	-3.40806	0.000654268
A_23_P155890	-2.19255	0.111632	0.644032	-3.40441	0.000663078
A_23_P436353	1.51755	4.56104	0.446074	3.40202	0.000668905
A_23_P1038	2.3767	10.7693	0.698672	3.40174	0.000669588
A_23_P108604	2.29508	9.92524	0.675083	3.3997	0.000674596
A_23_P36496	2.11443	8.28484	0.621957	3.39964	0.000674755
A_23_P21363	-1.09993	0.332893	0.323721	-3.39779	0.000679329
A_24_P359117	4.55689	95.287	1.34153	3.39678	0.000681831
A_32_P235540	2.17873	8.83504	0.641427	3.39669	0.000682074
A_23_P133445	-0.719218	0.487133	0.21175	-3.39654	0.000682433
A_23_P313512	1.64687	5.19073	0.484888	3.3964	0.000682785
A_24_P118411	2.69376	14.7871	0.793401	3.3952	0.000685787
A_23_P4821	1.45632	4.29016	0.429074	3.39411	0.000688513
A_24_P365753	-2.54679	0.0783331	0.750508	-3.39342	0.000690264
A_24_P400729	-1.76887	0.170525	0.521441	-3.39228	0.00069313
A_23_P137470	1.40917	4.09257	0.4155	3.39151	0.000695074
A_23_P147025	-1.26204	0.283075	0.372124	-3.39147	0.0006952
A_32_P24585	1.64843	5.19883	0.486175	3.39062	0.000697349
A_23_P65240	1.23406	3.43515	0.364057	3.38975	0.000699574
A_23_P161076	-0.610736	0.542951	0.180191	-3.38939	0.000700493
A_23_P14734	-1.95236	0.141939	0.576038	-3.38929	0.000700741
A_23_P104199	1.54497	4.68784	0.456143	3.38703	0.000706535
A_23_P336796	2.52111	12.4424	0.744508	3.38628	0.00070848
A_23_P216199	1.55674	4.74332	0.459931	3.38472	0.000712513
A_32_P209960	-1.20994	0.298214	0.357532	-3.38415	0.000713984
A_23_P92281	-2.13281	0.118504	0.630307	-3.38377	0.000714983
A_24_P274615	1.30605	3.69157	0.386065	3.38298	0.000717043
A_24_P876408	1.6983	5.46466	0.502178	3.38187	0.000719932
A_23_P396328	1.18545	3.27216	0.350875	3.37855	0.000728682
A_23_P388855	3.08942	21.9644	0.914602	3.37789	0.000730445
A_23_P250122	2.07479	7.96286	0.614544	3.37614	0.000735101
A_24_P924641	1.41682	4.12397	0.419664	3.37607	0.000735289
A_23_P98974	1.18675	3.27642	0.351639	3.37492	0.000738373
A_32_P228254	-1.6696	0.188323	0.494883	-3.37372	0.000741598
A_32_P42426	3.59394	36.3772	1.06546	3.37314	0.000743158
A_32_P159989	-1.97651	0.138552	0.586207	-3.37169	0.000747087
A_23_P431360	1.22974	3.42034	0.364839	3.37064	0.000749944
A_23_P120467	1.51784	4.56237	0.450366	3.37024	0.000751019
A_32_P704982	3.4289	30.8427	1.01766	3.36941	0.0007533
A_23_P412389	1.18192	3.26061	0.350927	3.36798	0.000757198
A_23_P60387	2.61619	13.6835	0.777273	3.36586	0.000763062
A_24_P283535	2.9532	19.1672	0.877413	3.3658	0.000763213
A_32_P30130	-3.8931	0.0203821	1.15673	-3.3656	0.000763769
A_23_P258221	1.46271	4.31767	0.434833	3.36386	0.000768615
A_24_P839239	1.71344	5.54804	0.509538	3.36274	0.000771726
A_32_P85500	-1.74473	0.174692	0.518919	-3.36224	0.000773141
A_23_P81441	-1.40618	0.245077	0.418247	-3.36208	0.000773563
A_23_P28434	-2.47303	0.0843292	0.735741	-3.36127	0.000775836
A_24_P281643	3.26365	26.1448	0.97134	3.35995	0.00077957
A_23_P154806	1.65903	5.25424	0.493859	3.35933	0.000781319
A_23_P99437	2.01022	7.46499	0.598578	3.35834	0.000784134
A_23_P31116	-1.66223	0.189716	0.495034	-3.35781	0.000785638
A_23_P117683	-2.74319	0.0643646	0.816964	-3.35779	0.000785684
A_24_P204697	1.17518	3.23873	0.350041	3.35726	0.000787179
A_24_P495122	-1.82952	0.16049	0.545311	-3.35501	0.000793626
A_23_P370924	-1.52865	0.216829	0.455761	-3.35405	0.000796385
A_23_P92727	1.84408	6.32226	0.549846	3.35381	0.000797079
A_23_P153692	2.96039	19.3055	0.88282	3.35333	0.000798443
A_24_P450285	-1.45091	0.234357	0.43271	-3.35307	0.000799193
A_23_P62901	1.28845	3.62717	0.384292	3.3528	0.000799987
A_32_P152348	-1.4054	0.245268	0.419227	-3.35237	0.000801227
A_32_P204989	4.49268	89.3602	1.34016	3.35235	0.000801273
A_32_P216426	4.07206	58.6778	1.2147	3.35231	0.000801406
A_32_P221569	-2.21004	0.109696	0.659291	-3.35215	0.000801864
A_23_P53247	1.60058	4.95592	0.477485	3.35211	0.000801971
A_23_P66608	1.81476	6.13961	0.541454	3.35164	0.000803333
A_32_P194704	-1.75952	0.172127	0.525382	-3.34903	0.000810947
A_23_P205435	2.11368	8.27864	0.631142	3.34898	0.000811104
A_32_P18250	-1.94368	0.143176	0.580734	-3.34693	0.000817108
A_23_P501795	2.95656	19.2318	0.883399	3.34681	0.000817485
A_32_P140898	-1.24229	0.288722	0.37124	-3.34632	0.000818909
A_24_P932208	3.79586	44.5167	1.13442	3.3461	0.000819579
A_23_P2383	1.532	4.62743	0.457895	3.34575	0.000820609
A_23_P145916	1.19399	3.30023	0.357277	3.34192	0.000831997
A_23_P166698	-1.93058	0.145064	0.57769	-3.3419	0.000832073
A_23_P168567	1.75016	5.75552	0.523752	3.34158	0.000833018
A_23_P59005	-1.10712	0.330508	0.331325	-3.3415	0.000833267
A_23_P30927	-1.72658	0.177892	0.516864	-3.34049	0.000836317
A_23_P117602	-0.780683	0.458093	0.233719	-3.34026	0.000837005
A_32_P160216	2.81298	16.6596	0.842221	3.33996	0.000837901
A_23_P255215	2.0727	7.94625	0.620664	3.33949	0.000839327
A_23_P252201	-1.18813	0.304792	0.355802	-3.3393	0.000839904
A_23_P124095	-1.5861	0.204721	0.475042	-3.33887	0.000841198
A_24_P755169	-1.6038	0.201131	0.480418	-3.33834	0.000842796
A_24_P936041	2.74674	15.5917	0.822878	3.33797	0.00084393
A_23_P201368	-1.73479	0.176436	0.519862	-3.33703	0.000846802
A_24_P305067	-1.13364	0.321861	0.339784	-3.33634	0.000848885
A_23_P251031	-5.69453	0.00336433	1.70691	-3.33616	0.000849456
A_23_P215175	2.59286	13.3679	0.777655	3.3342	0.000855461
A_23_P343826	5.49821	244.254	1.64978	3.33269	0.000860106
A_24_P68229	-2.14567	0.11699	0.643997	-3.3318	0.000862864
A_23_P18939	2.1724	8.77936	0.652093	3.33143	0.000864002
A_23_P11564	-1.5166	0.219458	0.455504	-3.32949	0.00087006
A_23_P57059	2.08669	8.05817	0.626775	3.32925	0.000870814
A_32_P4985	1.28201	3.60389	0.385204	3.32814	0.000874266
A_24_P307963	-1.19975	0.301269	0.360601	-3.32709	0.00087758
A_24_P119678	4.06062	58.0101	1.22076	3.32631	0.000880043
A_24_P67027	3.14891	23.3106	0.9468	3.32584	0.000881512
A_23_P135342	-2.24769	0.105643	0.675889	-3.32553	0.000882495
A_23_P434929	1.96225	7.11535	0.590182	3.32483	0.000884728
A_23_P123539	1.62623	5.08467	0.489189	3.32434	0.000886286
A_32_P49211	2.57773	13.1672	0.775571	3.32366	0.000888458
A_23_P22433	-1.64914	0.192216	0.496228	-3.32335	0.000889444
A_24_P936252	-1.07863	0.340062	0.324592	-3.32302	0.000890484
A_23_P213718	-2.09812	0.122687	0.631997	-3.31983	0.000900726
A_23_P257795	-1.777	0.169145	0.535324	-3.31948	0.000901845
A_24_P118171	-1.38612	0.250043	0.417769	-3.31791	0.000906942
A_24_P45446	-0.937328	0.391673	0.28252	-3.31775	0.000907472
A_23_P4335	-1.22916	0.292537	0.370762	-3.31523	0.000915672
A_32_P62773	2.51046	12.3106	0.757576	3.3138	0.000920363
A_23_P22926	1.81977	6.17043	0.549259	3.31313	0.000922571
A_23_P204998	2.43879	11.4591	0.736129	3.31299	0.000923051
A_24_P163590	2.37428	10.7432	0.716919	3.31178	0.000927055
A_23_P378288	1.72386	5.60615	0.520543	3.31167	0.000927414
A_24_P286898	2.21828	9.19155	0.669865	3.31154	0.000927842
A_23_P111126	-1.17863	0.307701	0.355991	-3.31083	0.000930206
A_23_P392076	2.36765	10.6723	0.715206	3.31044	0.000931487
A_23_P130906	2.00267	7.40881	0.604993	3.31024	0.000932165
A_23_P419641	3.3259	27.824	1.00498	3.30942	0.000934909
A_24_P35169	2.34175	10.3994	0.707783	3.30857	0.000937744
A_23_P390528	1.91302	6.77349	0.578224	3.30844	0.000938184
A_23_P380815	1.82999	6.23382	0.553157	3.30826	0.000938761
A_32_P23659	-1.55446	0.211303	0.470066	-3.3069	0.000943333
A_32_P221822	1.37056	3.93754	0.414539	3.30621	0.000945656
A_24_P299794	2.66012	14.298	0.804786	3.30538	0.000948487
A_23_P33856	-1.65285	0.191503	0.500395	-3.3031	0.000956229
A_32_P206479	-1.10356	0.331689	0.334132	-3.30276	0.000957382
A_24_P203689	3.00719	20.2304	0.910639	3.30228	0.000959013
A_23_P31489	2.8141	16.6782	0.852209	3.30213	0.000959548
A_23_P82748	-1.88108	0.152425	0.569708	-3.30183	0.000960565
A_24_P382113	3.24726	25.7198	0.983779	3.3008	0.000964091
A_23_P68669	-0.786151	0.455595	0.238173	-3.30076	0.00096425
A_23_P107661	2.57659	13.1522	0.780639	3.30062	0.000964732
A_23_P166797	-0.738024	0.478058	0.223646	-3.29997	0.00096694
A_23_P412059	1.82238	6.18658	0.552723	3.2971	0.00097689
A_24_P233560	1.63565	5.13281	0.496153	3.29667	0.000978377
A_23_P24345	2.23598	9.35566	0.678306	3.29642	0.000979258
A_23_P103486	-1.16621	0.311546	0.353803	-3.29621	0.000979989
A_23_P148546	-2.30281	0.0999778	0.698654	-3.29606	0.00098051
A_32_P505730	-1.4252	0.240462	0.432444	-3.29568	0.000981847
A_23_P148446	-1.90241	0.149209	0.577248	-3.29565	0.00098196
A_23_P77818	-2.14009	0.117644	0.649578	-3.29459	0.000985653
A_32_P220897	-1.95288	0.141865	0.593041	-3.293	0.000991262
A_24_P482009	-1.61351	0.199187	0.490324	-3.29071	0.000999351
A_32_P197620	-2.50827	0.0814089	0.762261	-3.29057	0.000999863
A_24_P385341	2.24825	9.47112	0.683272	3.29042	0.0010004
A_23_P365418	2.34745	10.4588	0.713434	3.29035	0.00100064
A_24_P50139	1.53334	4.63363	0.466085	3.28983	0.00100247
A_23_P165333	1.97037	7.17335	0.598989	3.2895	0.00100367
A_24_P235266	1.3291	3.77765	0.404105	3.289	0.00100544
A_24_P12218	-1.9954	0.13596	0.606758	-3.28862	0.00100679
A_32_P45588	-1.66273	0.189621	0.505668	-3.28818	0.00100837
A_23_P26810	1.43458	4.19789	0.436427	3.28711	0.00101222
A_23_P433676	1.48922	4.43362	0.453212	3.28592	0.00101651
A_24_P578437	-0.951327	0.386228	0.289627	-3.28467	0.00102103
A_23_P5568	1.77221	5.88384	0.539734	3.28349	0.00102532
A_23_P99405	1.57781	4.84434	0.480591	3.28307	0.00102685
A_23_P358438	-2.58218	0.0756088	0.786523	-3.28303	0.00102696
A_24_P146211	-1.29289	0.274476	0.394003	-3.28143	0.00103282
A_32_P5571	3.34297	28.3029	1.01921	3.27997	0.00103818
A_23_P110167	-2.10787	0.121497	0.642683	-3.27979	0.00103884
A_23_P31218	1.29967	3.66809	0.396273	3.27974	0.00103904
A_23_P28857	-1.27105	0.280536	0.387648	-3.27889	0.00104218
A_24_P27415	3.18943	24.2747	0.97304	3.27781	0.00104618
A_23_P96777	2.77587	16.0526	0.846972	3.27741	0.00104766
A_23_P85800	-0.870129	0.418897	0.265526	-3.277	0.00104915
A_24_P227617	1.38981	4.0141	0.424363	3.27505	0.00105642
A_23_P360482	-1.51771	0.219213	0.463456	-3.27477	0.00105746
A_23_P32404	-1.46689	0.230642	0.448029	-3.27409	0.00106004
A_23_P218637	1.66714	5.29698	0.509277	3.27354	0.00106211
A_32_P466877	-5.08718	0.00617538	1.55408	-3.27344	0.00106245
A_32_P179910	3.493	32.8846	1.0672	3.27307	0.00106388
A_32_P202134	1.15977	3.18919	0.354365	3.27281	0.00106485
A_23_P12733	1.52658	4.60243	0.466466	3.27266	0.00106541
A_24_P920664	3.85343	47.1545	1.17764	3.27215	0.00106732
A_24_P767422	2.83048	16.9537	0.865538	3.2702	0.0010747
A_23_P114670	1.3382	3.81217	0.409219	3.27013	0.00107499
A_23_P215275	2.94732	19.0549	0.901383	3.26978	0.00107632
A_23_P348911	-2.9135	0.0542856	0.891072	-3.26965	0.0010768
A_23_P256855	2.09929	8.16036	0.642166	3.26908	0.00107899
A_23_P119502	-1.01743	0.361523	0.311357	-3.26773	0.00108414
A_23_P153917	2.56307	12.9756	0.784545	3.26695	0.00108711
A_23_P156748	2.00199	7.40379	0.613023	3.26577	0.00109167
A_23_P11372	-1.54146	0.214069	0.472059	-3.26539	0.00109314
A_23_P100156	2.80336	16.5001	0.858932	3.26378	0.00109936
A_24_P601511	1.39519	4.03573	0.427549	3.26322	0.00110153
A_23_P333029	-0.736361	0.478853	0.225763	-3.26166	0.00110764
A_23_P65157	-1.97505	0.138754	0.60557	-3.26147	0.00110834
A_24_P937626	4.63859	103.398	1.42231	3.26131	0.001109
A_23_P303523	2.99874	20.0603	0.919716	3.26051	0.00111211
A_23_P424578	-4.47449	0.011396	1.37245	-3.26022	0.00111325
A_23_P83289	2.47582	11.8914	0.759483	3.25987	0.00111463
A_23_P19852	1.30543	3.68929	0.40048	3.25967	0.00111541
A_24_P332953	-1.3075	0.270495	0.401122	-3.25962	0.00111562
A_24_P118719	2.27617	9.73928	0.698325	3.25947	0.00111621
A_32_P58145	0.745104	2.10666	0.228876	3.25549	0.00113197
A_24_P371758	-2.95176	0.0522477	0.90688	-3.25485	0.00113452
A_23_P202345	1.58008	4.85535	0.485466	3.25477	0.00113482
A_23_P138985	-0.961076	0.382481	0.295359	-3.25392	0.00113824
A_23_P63557	2.18841	8.92103	0.672873	3.25234	0.00114459
A_23_P163858	1.55025	4.71266	0.476889	3.25076	0.00115096
A_23_P115200	-3.31064	0.0364928	1.01844	-3.2507	0.00115121
A_24_P128001	1.80773	6.09658	0.556155	3.2504	0.00115241
A_32_P92415	-1.46881	0.2302	0.451972	-3.24978	0.00115496
A_24_P87498	4.2939	73.2513	1.32131	3.24973	0.00115514
A_23_P55682	1.61108	5.00823	0.495767	3.24968	0.00115536
A_24_P393312	1.66088	5.26395	0.511099	3.24963	0.00115557
A_32_P46351	-1.70202	0.182314	0.523775	-3.24953	0.00115594
A_24_P943113	-1.46247	0.231664	0.450255	-3.24809	0.00116182
A_24_P358328	3.39302	29.7557	1.04507	3.24669	0.00116754
A_23_P46356	-1.58111	0.205747	0.487046	-3.24632	0.00116907
A_23_P218879	-2.00274	0.134965	0.617063	-3.24561	0.00117201
A_23_P258504	-1.169	0.310677	0.360402	-3.24361	0.00118027
A_32_P41021	2.52516	12.4929	0.778809	3.24234	0.00118553
A_24_P286951	-0.696371	0.498391	0.214775	-3.24232	0.00118559
A_23_P159839	-1.55851	0.210449	0.480838	-3.24125	0.00119008
A_24_P943370	4.03114	56.3249	1.24389	3.24075	0.00119217
A_24_P320796	2.61818	13.7108	0.807992	3.24036	0.0011938
A_32_P47538	0.899684	2.45882	0.277686	3.23993	0.00119557
A_23_P205281	-1.53625	0.215187	0.474243	-3.23937	0.00119794
A_24_P658584	2.05979	7.8443	0.635863	3.23936	0.001198
A_23_P84565	2.60676	13.5551	0.804739	3.23927	0.00119838
A_24_P158193	7.08895	1198.65	2.18859	3.23904	0.00119932
A_24_P48014	-2.67445	0.0689451	0.825908	-3.23819	0.00120292
A_24_P156049	1.55111	4.71669	0.479187	3.23695	0.00120813
A_23_P214743	3.45233	31.5738	1.06662	3.2367	0.00120918
A_23_P325924	2.12236	8.35082	0.655916	3.23572	0.00121336
A_23_P6196	-1.95012	0.142257	0.602733	-3.23546	0.00121445
A_24_P32849	3.4576	31.7408	1.06901	3.2344	0.00121899
A_23_P208991	1.45082	4.26662	0.448782	3.2328	0.00122582
A_23_P206369	-2.08534	0.124264	0.645472	-3.23073	0.00123475
A_23_P129389	2.63471	13.9392	0.81598	3.22889	0.00124273
A_23_P211363	2.04583	7.73561	0.634262	3.22554	0.00125737
A_23_P143885	-1.41409	0.243146	0.438467	-3.22509	0.00125934
A_23_P13907	-0.997423	0.368829	0.309288	-3.2249	0.00126016
A_23_P312132	-1.23698	0.290259	0.383636	-3.22437	0.00126252
A_23_P24397	3.18928	24.271	0.989828	3.22206	0.00127275
A_23_P252817	-0.672146	0.510612	0.20863	-3.22171	0.00127428
A_23_P81859	-1.74537	0.174581	0.541856	-3.22109	0.00127703
A_23_P215634	1.13262	3.10378	0.351665	3.22073	0.00127863
A_23_P380939	2.76228	15.8359	0.857809	3.22015	0.00128123
A_24_P132470	2.4021	11.0464	0.746009	3.21994	0.00128218
A_23_P391164	2.44189	11.4947	0.758429	3.21966	0.00128341
A_23_P56314	-2.32943	0.0973508	0.723533	-3.21953	0.00128402
A_23_P15580	2.33492	10.3287	0.725447	3.2186	0.00128819
A_23_P9255	-1.49984	0.223166	0.466062	-3.21811	0.0012904
A_23_P22765	-2.94411	0.0526489	0.915297	-3.21656	0.00129736
A_23_P89123	2.08001	8.00451	0.646891	3.21539	0.00130269
A_24_P721898	1.63662	5.13778	0.509179	3.21423	0.00130793
A_23_P201998	1.69272	5.43427	0.526699	3.21384	0.00130973
A_24_P134356	1.12733	3.08742	0.350876	3.21292	0.00131394
A_23_P11843	0.94752	2.57931	0.294949	3.21249	0.00131591
A_23_P122127	-0.938506	0.391212	0.292148	-3.21243	0.00131618
A_24_P201531	3.16948	23.7951	0.98674	3.21207	0.00131782
A_23_P66593	5.54343	255.554	1.72635	3.21107	0.0013224
A_24_P252033	1.97487	7.20566	0.615039	3.21096	0.00132292
A_24_P54000	2.36717	10.6671	0.737267	3.21073	0.00132397
A_23_P167328	-0.790744	0.453507	0.246322	-3.21021	0.00132638
A_24_P7820	3.20052	24.5452	0.997125	3.20974	0.00132853
A_24_P383901	1.83706	6.27807	0.57239	3.20946	0.00132984
A_24_P823011	-1.39198	0.248582	0.43395	-3.2077	0.001338
A_24_P254532	-1.58529	0.204888	0.494252	-3.20746	0.00133913
A_23_P130836	-2.17283	0.113855	0.677519	-3.20704	0.00134106
A_23_P256682	-2.39259	0.0913931	0.746193	-3.20639	0.00134411
A_23_P36831	1.29496	3.65085	0.403984	3.20547	0.00134842
A_24_P288993	-1.86307	0.155196	0.581321	-3.20488	0.00135119
A_24_P339974	2.30673	10.0416	0.719805	3.20467	0.00135219
A_24_P65098	-2.92236	0.0538068	0.911974	-3.20443	0.0013533
A_23_P96556	-1.6952	0.183563	0.529145	-3.20366	0.00135695
A_23_P326963	2.2285	9.28596	0.695824	3.20268	0.00136155
A_23_P209011	3.19802	24.484	0.998824	3.20178	0.0013658
A_23_P48121	2.80446	16.5182	0.875991	3.20147	0.00136726
A_24_P318897	1.81881	6.16453	0.568232	3.20082	0.00137036
A_24_P376787	3.37117	29.1127	1.05329	3.20063	0.0013713
A_23_P22444	-1.74513	0.174623	0.545286	-3.20039	0.00137241
A_23_P359647	1.68776	5.40736	0.527379	3.20028	0.00137292
A_23_P257201	2.19362	8.96763	0.685618	3.19948	0.00137675
A_32_P77369	-1.56444	0.209205	0.489037	-3.19902	0.00137896
A_23_P106906	2.51254	12.3363	0.785416	3.199	0.00137906
A_23_P139786	-1.02016	0.360536	0.318952	-3.19848	0.00138152
A_24_P884506	-5.14708	0.00581638	1.60933	-3.19827	0.00138257
A_23_P86012	1.0118	2.75056	0.316473	3.19713	0.00138803
A_23_P216325	1.4834	4.40792	0.464024	3.19683	0.00138948
A_24_P808534	2.79898	16.4279	0.875708	3.19625	0.00139227
A_23_P204277	-1.2271	0.293142	0.384027	-3.19534	0.00139667
A_23_P324490	2.06365	7.87468	0.645898	3.19501	0.00139825
A_24_P489649	1.14425	3.14008	0.358233	3.19415	0.00140241
A_23_P204503	2.23131	9.31208	0.698649	3.19375	0.00140436
A_24_P156993	2.2823	9.79924	0.714631	3.19368	0.00140471
A_24_P170774	2.59759	13.4313	0.813368	3.19362	0.00140501
A_24_P367211	3.98026	53.5311	1.2464	3.1934	0.0014061
A_24_P25054	2.68672	14.6835	0.841793	3.19167	0.00141455
A_24_P4054	2.23125	9.31149	0.699144	3.1914	0.00141584
A_24_P358538	-3.32275	0.0360534	1.04136	-3.19078	0.00141891
A_24_P93967	-1.39509	0.247812	0.437505	-3.18873	0.001429
A_23_P146077	1.68979	5.41832	0.529947	3.18859	0.00142967
A_23_P125420	-1.85317	0.156739	0.581208	-3.18849	0.0014302
A_23_P83556	2.17637	8.81425	0.682606	3.18832	0.001431
A_23_P428373	2.22893	9.2899	0.699216	3.18775	0.00143383
A_23_P105002	-1.32793	0.265026	0.416698	-3.18679	0.00143863
A_23_P56868	-1.36963	0.254202	0.429833	-3.18642	0.00144045
A_23_P202307	3.1664	23.7219	0.994037	3.18539	0.00144558
A_23_P168443	1.93692	6.93738	0.608078	3.18532	0.00144593
A_23_P149892	1.54815	4.70275	0.486122	3.18469	0.00144911
A_24_P275428	-3.60295	0.0272432	1.1315	-3.18421	0.00145148
A_32_P70420	-2.39169	0.0914753	0.751146	-3.18405	0.00145229
A_23_P58108	2.07506	7.96503	0.651764	3.18376	0.00145374
A_23_P22660	-1.98359	0.137574	0.62311	-3.18338	0.00145569
A_32_P58937	1.89713	6.66675	0.595991	3.18316	0.00145678
A_32_P168202	2.51696	12.3909	0.791473	3.1801	0.00147224
A_24_P154214	1.69401	5.44123	0.532699	3.18004	0.00147253
A_23_P97906	1.76797	5.85894	0.555959	3.18003	0.00147258
A_23_P312932	3.08042	21.7676	0.96882	3.17956	0.00147498
A_24_P256764	1.58865	4.89712	0.499684	3.1793	0.00147629
A_23_P332992	-1.54315	0.213706	0.485485	-3.17858	0.00147999
A_23_P205046	1.38119	3.97964	0.434628	3.17787	0.00148361
A_24_P50829	-1.83301	0.159931	0.576839	-3.17769	0.00148455
A_24_P255874	-1.91518	0.147315	0.602885	-3.17669	0.00148965
A_23_P97157	2.10588	8.2143	0.663056	3.17601	0.00149314
A_24_P85200	2.04818	7.75381	0.645032	3.17532	0.00149671
A_23_P390700	1.98307	7.26503	0.624633	3.17478	0.0014995
A_23_P312217	2.90734	18.308	0.9158	3.17465	0.00150019
A_24_P842172	2.34223	10.4044	0.738613	3.17112	0.00151853
A_24_P185484	2.1866	8.90491	0.68954	3.1711	0.00151862
A_23_P200325	-1.42144	0.241365	0.448658	-3.16821	0.0015338
A_24_P551028	1.68251	5.37904	0.53134	3.16654	0.00154264
A_23_P214866	3.14086	23.1238	0.99203	3.1661	0.00154499
A_32_P174874	2.44998	11.5881	0.773827	3.16606	0.0015452
A_32_P182760	1.3084	3.70023	0.413273	3.16593	0.00154587
A_24_P337657	2.68587	14.671	0.848961	3.16372	0.00155767
A_32_P127779	5.85188	347.888	1.84982	3.16349	0.00155887
A_23_P427075	2.11928	8.32513	0.670017	3.16302	0.00156139
A_24_P45160	-2.44767	0.086495	0.773872	-3.16288	0.00156215
A_23_P427217	2.33579	10.3376	0.738613	3.1624	0.00156477
A_24_P33895	1.05583	2.87437	0.333922	3.16192	0.00156734
A_24_P917897	-5.42871	0.00438875	1.71691	-3.16191	0.00156738
A_23_P170352	-2.10845	0.121426	0.666904	-3.16155	0.00156933
A_24_P535483	-0.922496	0.397526	0.291825	-3.16113	0.0015716
A_23_P169050	-1.70776	0.181271	0.540472	-3.15976	0.00157898
A_32_P83750	2.93173	18.7601	0.927871	3.15964	0.00157966
A_24_P473972	2.72657	15.2803	0.863027	3.15931	0.00158145
A_24_P937182	2.54054	12.6865	0.804268	3.15882	0.00158408
A_32_P91042	2.08481	8.04307	0.660112	3.15827	0.00158711
A_23_P382811	-1.03745	0.354356	0.328893	-3.15437	0.00160842
A_24_P932760	1.72867	5.63314	0.548309	3.15273	0.00161753
A_24_P333532	-5.1379	0.00586998	1.63053	-3.15106	0.00162677
A_23_P103110	2.20756	9.09349	0.700678	3.1506	0.00162933
A_23_P39237	0.919751	2.50867	0.292051	3.14929	0.0016367
A_24_P42613	2.328	10.2574	0.739377	3.14859	0.00164059
A_23_P145089	2.29977	9.97188	0.730518	3.14814	0.00164315
A_23_P159284	3.03741	20.8513	0.964849	3.14807	0.00164352
A_24_P215804	-2.36322	0.0941171	0.750754	-3.14779	0.0016451
A_24_P187993	3.22787	25.2257	1.02565	3.14714	0.00164876
A_32_P465065	-3.09236	0.0453947	0.983005	-3.14582	0.0016562
A_23_P138125	-1.92162	0.146369	0.610894	-3.14559	0.00165751
A_32_P106553	-1.2709	0.280579	0.404062	-3.14531	0.00165913
A_23_P114299	-1.18347	0.306215	0.376303	-3.14499	0.00166092
A_23_P126803	-1.70281	0.18217	0.541456	-3.14488	0.00166156
A_23_P86403	2.27691	9.7465	0.724228	3.14391	0.00166705
A_32_P115663	-1.8	0.165298	0.572577	-3.14369	0.00166833
A_24_P170887	-1.58323	0.205312	0.50363	-3.14363	0.00166867
A_23_P218456	2.21089	9.12384	0.703519	3.14262	0.00167444
A_23_P50269	-1.37016	0.254067	0.436106	-3.1418	0.00167914
A_32_P104039	3.27575	26.4631	1.04274	3.14149	0.00168092
A_24_P346368	2.74683	15.5932	0.874409	3.14136	0.00168166
A_24_P8721	-1.15769	0.314211	0.368739	-3.13959	0.00169182
A_24_P100234	4.12445	61.834	1.31389	3.13912	0.00169457
A_23_P157784	-2.43402	0.0876834	0.775427	-3.13895	0.00169557
A_32_P192842	1.08822	2.96899	0.346762	3.13823	0.00169969
A_24_P276983	2.91586	18.4648	0.929298	3.1377	0.00170276
A_23_P65983	2.15915	8.66381	0.688392	3.13652	0.00170967
A_23_P111000	-0.898212	0.407297	0.286397	-3.13624	0.00171126
A_32_P188	-1.41255	0.243523	0.450397	-3.13622	0.00171138
A_23_P257993	-1.4147	0.243	0.451171	-3.13561	0.001715
A_24_P765975	2.33416	10.3208	0.744431	3.1355	0.00171564
A_24_P93425	2.61197	13.6258	0.833327	3.13439	0.00172215
A_24_P174903	-2.24161	0.106288	0.715242	-3.13405	0.00172409
A_23_P408341	4.03056	56.2923	1.28632	3.13339	0.00172797
A_23_P35796	2.43554	11.4219	0.777391	3.13296	0.00173051
A_23_P325631	2.53135	12.5705	0.808206	3.13206	0.00173582
A_24_P183150	1.1775	3.24624	0.376023	3.13145	0.00173945
A_23_P37636	-1.50068	0.222979	0.479246	-3.13133	0.00174018
A_24_P45651	-2.35529	0.0948661	0.752424	-3.13027	0.00174646
A_24_P377489	2.3033	10.0072	0.736039	3.12932	0.00175209
A_23_P215790	1.5335	4.63436	0.490198	3.12832	0.00175808
A_24_P346210	-1.67536	0.187242	0.535552	-3.12828	0.00175835
A_23_P394259	2.09565	8.13073	0.669997	3.12785	0.00176089
A_23_P46588	1.37678	3.96211	0.440275	3.12709	0.00176549
A_32_P230720	1.95779	7.08367	0.62636	3.12567	0.00177402
A_23_P409663	5.93662	378.653	1.89944	3.12546	0.00177529
A_23_P103919	3.03052	20.7081	0.969631	3.12544	0.0017754
A_23_P52147	1.6834	5.38383	0.538884	3.12386	0.00178494
A_23_P145619	1.56063	4.76183	0.499667	3.12334	0.00178808
A_23_P126649	1.32532	3.76337	0.424434	3.12255	0.00179292
A_24_P453259	2.61246	13.6325	0.836707	3.12231	0.00179437
A_24_P294233	1.62783	5.09279	0.5214	3.12203	0.00179608
A_24_P294124	1.68399	5.38699	0.539449	3.12168	0.00179822
A_23_P163380	-1.96826	0.1397	0.630538	-3.12155	0.00179899
A_23_P97195	2.02481	7.57469	0.648691	3.12138	0.00180006
A_23_P207632	-1.8405	0.158738	0.589819	-3.12044	0.00180579
A_23_P88347	1.36837	3.92894	0.438537	3.12031	0.00180663
A_24_P686247	1.15952	3.1884	0.371646	3.11996	0.00180878
A_32_P212343	1.47329	4.36356	0.472236	3.11981	0.00180967
A_32_P122940	1.57241	4.81825	0.504161	3.11887	0.00181547
A_32_P168886	3.30805	27.3318	1.06087	3.11823	0.00181941
A_24_P925241	-4.02051	0.0179439	1.28956	-3.11773	0.00182251
A_23_P215832	-2.0279	0.131611	0.65063	-3.11683	0.00182806
A_23_P89327	2.2106	9.12115	0.709265	3.11674	0.00182862
A_23_P386509	2.46118	11.7186	0.789955	3.1156	0.00183574
A_24_P778649	1.66352	5.27787	0.53394	3.11556	0.00183598
A_24_P381164	2.60098	13.4769	0.834869	3.11543	0.00183675
A_23_P25313	-1.16017	0.313433	0.372417	-3.11524	0.00183795
A_32_P114860	-3.21929	0.0399836	1.03376	-3.11415	0.00184478
A_23_P406425	-1.71851	0.179334	0.551938	-3.11358	0.00184829
A_24_P68631	-1.08178	0.338991	0.347554	-3.11256	0.00185474
A_24_P50245	-1.01943	0.3608	0.327528	-3.11251	0.00185505
A_24_P102411	-1.68034	0.186311	0.539909	-3.11226	0.00185659
A_23_P107735	-0.987083	0.372662	0.31718	-3.11206	0.00185788
A_23_P311150	-1.54521	0.213267	0.496581	-3.1117	0.00186016
A_23_P113471	-1.23094	0.292017	0.395609	-3.11151	0.00186132
A_32_P36235	1.09597	2.99208	0.352254	3.1113	0.00186268
A_24_P313500	4.48059	88.2872	1.44032	3.11082	0.00186567
A_23_P60210	-1.21855	0.29566	0.39172	-3.11076	0.00186606
A_23_P48977	-2.2351	0.106982	0.718642	-3.11017	0.0018698
A_23_P165219	-2.35802	0.0946075	0.758303	-3.1096	0.0018734
A_23_P144877	-2.03795	0.130296	0.655448	-3.10925	0.00187563
A_23_P47073	2.52851	12.5348	0.813413	3.10851	0.0018803
A_23_P33809	-2.34266	0.0960713	0.75389	-3.10744	0.00188718
A_23_P121596	1.38455	3.99302	0.445749	3.10611	0.00189564
A_24_P686965	1.15073	3.16049	0.370519	3.10572	0.00189818
A_23_P365218	2.82632	16.8833	0.910264	3.10495	0.00190311
A_24_P341058	2.7788	16.0997	0.895003	3.1048	0.00190409
A_32_P315770	2.78034	16.1246	0.895647	3.10429	0.00190739
A_23_P215431	2.13382	8.44707	0.687638	3.10312	0.00191494
A_23_P140328	1.46123	4.31126	0.470913	3.10297	0.00191587
A_23_P26325	-1.07155	0.342478	0.345378	-3.10254	0.0019187
A_23_P414654	-1.26408	0.2825	0.4075	-3.10203	0.00192198
A_24_P347418	1.50562	4.50696	0.485569	3.10074	0.00193036
A_23_P208866	-1.13863	0.320258	0.367241	-3.10049	0.00193198
A_24_P10715	2.36831	10.6793	0.763905	3.10027	0.00193346
A_23_P152782	-1.77187	0.170015	0.571578	-3.09996	0.00193547
A_23_P24623	-2.38946	0.0916788	0.77088	-3.09966	0.00193743
A_32_P429872	-1.77171	0.170042	0.571709	-3.09897	0.00194192
A_24_P409670	2.06829	7.9113	0.667472	3.09869	0.00194376
A_23_P250444	-1.08219	0.338852	0.349261	-3.09851	0.00194496
A_24_P43092	1.84166	6.30702	0.594396	3.09838	0.00194584
A_24_P409661	-1.49575	0.22408	0.483054	-3.09645	0.00195852
A_24_P218265	1.65485	5.23231	0.534495	3.0961	0.00196081
A_23_P123133	3.22852	25.2423	1.04282	3.09596	0.00196175
A_23_P206212	1.14103	3.12998	0.368596	3.0956	0.00196413
A_23_P110712	0.77952	2.18042	0.25185	3.09517	0.001967
A_23_P431890	-1.44902	0.2348	0.468224	-3.09471	0.00197003
A_24_P4426	1.56493	4.78233	0.50569	3.09463	0.00197056
A_32_P12610	1.62986	5.10316	0.526689	3.09454	0.00197117
A_32_P233938	2.06478	7.88354	0.667293	3.09426	0.00197305
A_23_P159797	-1.57776	0.206436	0.509951	-3.09396	0.00197506
A_23_P108028	1.35976	3.89524	0.439596	3.0932	0.00198014
A_24_P753161	1.77229	5.88434	0.573009	3.09296	0.0019817
A_23_P10815	3.26197	26.101	1.0547	3.09279	0.00198284
A_23_P76718	1.65478	5.23195	0.535123	3.09234	0.00198584
A_32_P221507	4.29623	73.4226	1.38979	3.09129	0.0019929
A_23_P117654	-1.5803	0.205913	0.511232	-3.09116	0.00199373
A_23_P46337	1.51863	4.56598	0.491305	3.09102	0.0019947
A_23_P399604	-4.01509	0.0180414	1.30019	-3.08806	0.00201465
A_23_P119778	1.49191	4.4456	0.483164	3.0878	0.00201645
A_23_P88234	-2.41431	0.0894294	0.781897	-3.08776	0.00201674
A_32_P57057	-2.0049	0.134674	0.649553	-3.08658	0.00202475
A_23_P412409	1.7862	5.96674	0.578811	3.08598	0.00202881
A_24_P245246	1.82178	6.18283	0.590472	3.08529	0.00203353
A_23_P137035	-0.916438	0.399941	0.297061	-3.08501	0.00203544
A_23_P422204	2.24977	9.48558	0.729428	3.0843	0.00204034
A_23_P97632	1.56202	4.76843	0.506442	3.0843	0.00204035
A_23_P204417	1.67613	5.34483	0.543448	3.08425	0.00204063
A_32_P34703	-1.76162	0.171766	0.571459	-3.08268	0.00205147
A_32_P228414	2.26389	9.62041	0.734397	3.08265	0.00205167
A_24_P607904	-1.03569	0.354982	0.336041	-3.08204	0.00205589
A_32_P4318	-2.33046	0.0972506	0.756197	-3.08182	0.00205738
A_23_P369815	-1.11043	0.329419	0.36032	-3.08178	0.00205769
A_23_P42724	2.81531	16.6983	0.913567	3.08166	0.00205847
A_24_P924721	-1.22829	0.292792	0.398616	-3.08139	0.00206038
A_23_P430161	1.82402	6.19673	0.591998	3.08113	0.00206218
A_32_P69956	-1.83943	0.158908	0.597189	-3.08014	0.002069
A_23_P152838	-0.825997	0.437798	0.268233	-3.0794	0.00207421
A_24_P29686	1.44031	4.22202	0.467737	3.07932	0.00207473
A_23_P206945	-1.92453	0.145945	0.62501	-3.07919	0.00207561
A_23_P121695	-0.684266	0.504461	0.222246	-3.07887	0.00207788
A_23_P151614	-2.0099	0.134002	0.652907	-3.07839	0.00208122
A_24_P273378	-1.14745	0.317444	0.372747	-3.07837	0.0020814
A_32_P188178	1.83485	6.2642	0.596058	3.07831	0.00208178
A_32_P56661	0.838382	2.31262	0.272355	3.07826	0.0020821
A_23_P35399	2.23679	9.36327	0.726738	3.07786	0.00208496
A_23_P310086	2.01213	7.47921	0.653778	3.07769	0.0020861
A_23_P151634	2.68999	14.7315	0.874324	3.07665	0.00209341
A_23_P157022	2.9562	19.2247	0.96089	3.07652	0.00209433
A_23_P253317	-0.888227	0.411385	0.288776	-3.07583	0.00209918
A_23_P67411	-1.7843	0.167915	0.580112	-3.07578	0.00209951
A_23_P411922	2.24022	9.39539	0.728429	3.07541	0.00210214
A_23_P207201	-1.57021	0.208001	0.510698	-3.07464	0.00210756
A_23_P157072	2.38063	10.8117	0.774393	3.07419	0.00211073
A_24_P929388	2.05288	7.79033	0.667813	3.07404	0.00211181
A_32_P27209	-0.80106	0.448853	0.260592	-3.074	0.00211207
A_23_P405175	1.92955	6.88641	0.627745	3.07378	0.00211364
A_32_P11899	-2.24372	0.106064	0.730073	-3.07328	0.0021172
A_23_P114713	-0.599061	0.549327	0.194949	-3.07291	0.00211982
A_23_P156180	-1.58808	0.204318	0.517051	-3.07141	0.00213049
A_23_P124559	-2.42216	0.0887298	0.788752	-3.07087	0.00213433
A_23_P133438	-1.2086	0.298616	0.393773	-3.06927	0.0021458
A_32_P97046	-2.07988	0.124945	0.677899	-3.06813	0.00215404
A_23_P111041	-1.50609	0.221776	0.490986	-3.06748	0.00215874
A_23_P23341	3.23772	25.4756	1.05562	3.06714	0.00216121
A_23_P113701	0.975446	2.65235	0.318055	3.06691	0.00216282
A_24_P228667	-1.79731	0.165744	0.586328	-3.06537	0.00217402
A_32_P189803	2.47466	11.8777	0.807363	3.06512	0.00217581
A_32_P223935	-1.7575	0.172475	0.57339	-3.06511	0.00217592
A_23_P216282	1.13637	3.11544	0.370771	3.06489	0.00217751
A_23_P112820	5.32383	205.169	1.73772	3.06369	0.00218624
A_32_P228570	-1.86933	0.154227	0.610179	-3.06358	0.00218708
A_24_P69053	1.98689	7.29283	0.648689	3.06293	0.00219178
A_23_P158470	-1.71793	0.179437	0.56097	-3.06242	0.00219552
A_24_P286845	2.1664	8.72679	0.707423	3.06238	0.00219586
A_32_P223661	-3.74769	0.0235722	1.22391	-3.06205	0.00219827
A_23_P59294	3.82721	45.9341	1.25058	3.06035	0.00221079
A_23_P73348	2.29756	9.94991	0.750885	3.05981	0.00221479
A_23_P112026	-0.721966	0.485796	0.235971	-3.05955	0.00221669
A_23_P131676	0.721625	2.05777	0.235901	3.05902	0.00222062
A_24_P175347	-1.75652	0.172645	0.574237	-3.05887	0.00222175
A_23_P211212	1.59771	4.9417	0.5225	3.05782	0.00222956
A_24_P118953	1.45347	4.27792	0.475344	3.05772	0.00223029
A_24_P745234	2.2705	9.68422	0.742635	3.05735	0.00223301
A_32_P141923	3.38721	29.5832	1.10799	3.05708	0.00223504
A_23_P63101	1.95852	7.0888	0.640655	3.05705	0.00223526
A_24_P50328	2.77226	15.9948	0.907224	3.05577	0.00224485
A_23_P103476	-2.06966	0.126228	0.677345	-3.05556	0.00224643
A_23_P101742	-2.03556	0.130608	0.666243	-3.05528	0.00224853
A_23_P254179	1.29628	3.65569	0.424307	3.05506	0.00225013
A_24_P125839	-2.09992	0.122466	0.687375	-3.05498	0.00225075
A_23_P381577	2.03232	7.63179	0.665527	3.05371	0.00226034
A_24_P211558	2.9697	19.4861	0.972713	3.05301	0.00226557
A_23_P209167	1.85919	6.41856	0.60898	3.05296	0.00226593
A_23_P336218	1.80315	6.06873	0.590632	3.05292	0.00226629
A_24_P35891	1.15753	3.18205	0.379222	3.05237	0.00227039
A_24_P918317	1.30557	3.68979	0.427815	3.05172	0.00227536
A_24_P647163	-1.22974	0.292369	0.402981	-3.0516	0.00227622
A_24_P367169	-1.43983	0.236969	0.471892	-3.05117	0.00227948
A_23_P123448	1.43577	4.20289	0.470703	3.05027	0.00228633
A_24_P940537	2.71288	15.0727	0.889746	3.04905	0.00229565
A_23_P502464	1.79299	6.0074	0.588338	3.04755	0.00230712
A_23_P29747	2.7205	15.1879	0.892811	3.04711	0.00231052
A_23_P117146	2.36353	10.6284	0.775972	3.0459	0.00231988
A_23_P157299	1.34435	3.83571	0.44148	3.04511	0.00232597
A_24_P925611	2.68754	14.6956	0.882916	3.04394	0.00233499
A_32_P45168	1.77269	5.88665	0.582503	3.04322	0.00234058
A_24_P93855	1.77712	5.91281	0.58396	3.04322	0.00234058
A_24_P233960	2.29859	9.96008	0.755347	3.04309	0.00234165
A_23_P45475	-1.85357	0.156678	0.609233	-3.04246	0.00234655
A_32_P222612	3.09241	22.03	1.01666	3.04174	0.00235218
A_23_P58396	1.13473	3.11034	0.373157	3.0409	0.00235871
A_24_P9809	2.09136	8.09595	0.687955	3.03997	0.00236601
A_23_P67169	1.50186	4.49001	0.494111	3.03951	0.00236963
A_23_P59921	-2.63465	0.0717438	0.866974	-3.03891	0.00237437
A_23_P218884	2.92988	18.7253	0.964485	3.03776	0.0023834
A_24_P122137	1.51096	4.53106	0.497432	3.03751	0.00238541
A_32_P30926	3.22151	25.066	1.06065	3.03729	0.00238716
A_24_P204484	2.5249	12.4896	0.831325	3.0372	0.00238787
A_23_P96976	-1.61399	0.199091	0.531617	-3.03601	0.00239735
A_23_P258689	2.81982	16.7739	0.928814	3.03594	0.00239786
A_24_P505790	-1.17499	0.308822	0.387033	-3.03589	0.00239825
A_23_P209904	1.54574	4.69145	0.509185	3.03572	0.00239964
A_23_P311358	2.29776	9.95191	0.757031	3.03523	0.0024035
A_23_P84646	-5.11088	0.00603075	1.68392	-3.03512	0.00240444
A_32_P15421	2.46354	11.7463	0.811792	3.0347	0.00240778
A_23_P147296	-2.51372	0.0809666	0.828331	-3.03468	0.00240791
A_32_P437735	-5.06081	0.00634042	1.66795	-3.03415	0.00241218
A_23_P99653	-4.9816	0.00686308	1.64196	-3.03393	0.00241389
A_23_P65254	-2.33403	0.0969043	0.769364	-3.03372	0.00241561
A_23_P416289	1.74317	5.71542	0.574703	3.03316	0.00242005
A_24_P926195	-2.27094	0.103215	0.748727	-3.03307	0.00242083
A_24_P944616	1.69186	5.42959	0.55787	3.03272	0.00242359
A_24_P15906	-1.61942	0.198014	0.53399	-3.03267	0.00242399
A_23_P158380	-2.42546	0.0884375	0.799782	-3.03265	0.00242415
A_23_P380614	1.41132	4.10137	0.465378	3.03263	0.00242429
A_23_P50942	2.27422	9.72035	0.7501	3.03189	0.00243027
A_24_P239988	2.52731	12.5198	0.833877	3.03079	0.00243914
A_24_P159181	-1.81718	0.162484	0.599886	-3.02921	0.00245196
A_23_P149626	1.58395	4.87416	0.523061	3.02823	0.00245991
A_23_P436281	-1.25161	0.286043	0.413331	-3.02811	0.00246085
A_24_P48318	2.26147	9.59721	0.747001	3.0274	0.00246666
A_23_P366216	-1.26569	0.282044	0.418202	-3.02651	0.00247395
A_32_P473302	-1.13059	0.322842	0.373593	-3.02627	0.00247594
A_24_P416997	-1.66593	0.189015	0.550491	-3.02626	0.00247598
A_24_P56887	-1.50399	0.222242	0.497047	-3.02585	0.00247934
A_24_P740662	-1.78155	0.168377	0.588875	-3.02535	0.00248346
A_23_P77381	2.36726	10.6681	0.782487	3.0253	0.00248383
A_24_P39101	2.09683	8.14029	0.69319	3.02489	0.0024872
A_32_P65157	-1.65535	0.191025	0.547292	-3.02462	0.00248947
A_23_P338113	-0.967698	0.379957	0.319947	-3.02455	0.00249001
A_24_P116351	-1.76737	0.170781	0.584425	-3.02412	0.00249358
A_24_P237443	-1.40726	0.244813	0.4654	-3.02377	0.00249648
A_23_P390704	2.13262	8.43695	0.705342	3.02353	0.00249848
A_23_P100963	-2.21653	0.108987	0.733348	-3.02248	0.00250715
A_23_P5654	-1.07519	0.341233	0.355784	-3.02203	0.00251083
A_23_P19778	1.43365	4.19399	0.474414	3.02194	0.00251159
A_23_P412321	-0.716967	0.488231	0.237345	-3.02079	0.00252119
A_23_P359540	-1.25438	0.285252	0.415299	-3.02043	0.00252417
A_24_P475864	-5.27414	0.00512238	1.74617	-3.0204	0.00252441
A_24_P246125	3.69311	40.1698	1.22324	3.01913	0.00253499
A_23_P376557	-2.01634	0.133141	0.667943	-3.01874	0.0025383
A_23_P128991	-1.49681	0.223844	0.495845	-3.0187	0.00253859
A_23_P138099	2.03075	7.61979	0.672745	3.0186	0.00253944
A_23_P88484	-1.7167	0.179658	0.568766	-3.01829	0.00254205
A_24_P409219	1.88702	6.59967	0.625253	3.01801	0.00254441
A_23_P253177	2.00258	7.40816	0.663633	3.0176	0.00254782
A_23_P119526	1.95792	7.0846	0.64887	3.01743	0.00254926
A_24_P10657	2.29275	9.90214	0.759872	3.01729	0.00255048
A_23_P127446	2.78911	16.2666	0.924675	3.01632	0.00255866
A_24_P886040	1.62382	5.07241	0.538366	3.01619	0.00255971
A_23_P55802	2.27312	9.70965	0.753683	3.01602	0.00256119
A_32_P114831	-3.81371	0.0220662	1.26457	-3.01581	0.00256296
A_32_P77102	-1.16476	0.311998	0.386348	-3.01479	0.00257159
A_24_P944541	1.74646	5.73425	0.5794	3.01425	0.00257618
A_23_P413721	-3.66622	0.0255729	1.21632	-3.01419	0.00257666
A_32_P118586	-1.8466	0.157772	0.612643	-3.01416	0.00257693
A_23_P338325	2.97334	19.5571	0.98681	3.01308	0.0025861
A_24_P349207	2.49948	12.1761	0.829569	3.01298	0.00258696
A_32_P32195	-1.56132	0.209859	0.518267	-3.01258	0.0025904
A_24_P201323	1.66902	5.30697	0.554019	3.01257	0.00259045
A_23_P145965	1.6227	5.06676	0.538654	3.01251	0.00259097
A_23_P74668	-1.16706	0.311279	0.38746	-3.01209	0.00259456
A_24_P453921	2.06756	7.90551	0.686484	3.01181	0.00259696
A_23_P201778	-1.67341	0.187605	0.555641	-3.01168	0.00259804
A_24_P136641	-1.32085	0.266907	0.438699	-3.01084	0.00260525
A_24_P24471	5.02933	152.831	1.67074	3.01024	0.0026104
A_24_P493116	2.2931	9.90564	0.761889	3.00976	0.00261453
A_23_P80739	-2.19364	0.11151	0.729089	-3.00875	0.00262329
A_24_P750305	2.21233	9.13701	0.735472	3.00805	0.00262932
A_23_P117852	-0.810345	0.444705	0.269478	-3.00709	0.00263761
A_24_P291426	2.70906	15.0152	0.900892	3.00709	0.00263763
A_32_P101699	-1.26034	0.283557	0.419152	-3.00688	0.0026394
A_24_P240187	0.78967	2.20267	0.26264	3.00666	0.00264133
A_32_P149404	1.42395	4.15351	0.473778	3.00553	0.0026512
A_24_P98210	-0.890762	0.410343	0.296375	-3.00552	0.00265125
A_32_P209791	-1.02004	0.360582	0.339388	-3.00551	0.00265134
A_24_P524452	-1.21826	0.295744	0.405349	-3.00546	0.00265177
A_24_P140204	-1.69483	0.18363	0.563938	-3.00536	0.0026527
A_24_P197794	1.64704	5.19157	0.548035	3.00535	0.00265278
A_32_P18251	-1.95055	0.142196	0.649403	-3.00361	0.002668
A_23_P32229	3.08374	21.8399	1.02672	3.00347	0.00266916
A_24_P571824	3.02172	20.5265	1.00619	3.00312	0.00267223
A_23_P323563	1.25504	3.50797	0.41793	3.00299	0.00267345
A_23_P50571	-2.99879	0.0498472	0.999008	-3.00177	0.00268415
A_23_P134502	1.71424	5.55246	0.571151	3.00138	0.0026876
A_24_P830696	2.04399	7.72137	0.681117	3.00094	0.00269148
A_23_P310483	2.11463	8.28654	0.705148	2.99885	0.00271002
A_23_P203540	-0.781145	0.457881	0.260562	-2.99792	0.0027183
A_23_P428875	-2.13293	0.11849	0.711492	-2.99782	0.00271914
A_24_P46130	-0.884707	0.412835	0.295117	-2.99782	0.00271918
A_24_P182183	-2.11156	0.121049	0.704396	-2.99769	0.00272035
A_24_P510502	1.06423	2.89862	0.355064	2.9973	0.00272381
A_23_P2692	1.96442	7.13075	0.655562	2.99654	0.00273064
A_23_P113994	3.30533	27.2576	1.10334	2.99576	0.00273761
A_24_P715924	1.63183	5.11323	0.54475	2.99556	0.00273944
A_24_P282377	-1.52414	0.217808	0.508806	-2.99553	0.00273969
A_32_P17743	-0.432097	0.649147	0.144257	-2.99532	0.00274157
A_23_P134384	1.4847	4.41362	0.495778	2.99468	0.00274733
A_24_P65060	1.3446	3.83664	0.449056	2.99428	0.00275097
A_24_P667838	-2.53718	0.0790894	0.847464	-2.99384	0.00275487
A_24_P160874	-1.87188	0.153834	0.625304	-2.99355	0.00275752
A_23_P122876	2.09994	8.1657	0.701511	2.99346	0.00275835
A_23_P338919	0.956375	2.60225	0.319613	2.99229	0.0027689
A_23_P27584	1.67559	5.34194	0.559997	2.99214	0.00277028
A_23_P106069	-3.35746	0.0348238	1.12213	-2.99204	0.00277122
A_23_P59045	-1.07251	0.342148	0.358522	-2.99148	0.00277628
A_23_P306941	-1.12644	0.324186	0.3766	-2.99106	0.00278006
A_32_P10643	-1.5238	0.217883	0.509464	-2.99098	0.00278082
A_23_P379054	1.24672	3.47893	0.416871	2.99067	0.00278367
A_23_P123916	3.30604	27.277	1.10591	2.98942	0.00279506
A_32_P165907	1.49228	4.44723	0.499218	2.98924	0.00279676
A_24_P8494	-2.06774	0.126471	0.691743	-2.98918	0.0027973
A_23_P137543	2.33853	10.366	0.782345	2.98913	0.00279773
A_23_P19510	-0.837124	0.432954	0.280113	-2.98853	0.00280327
A_24_P114496	-2.27372	0.102928	0.76097	-2.98793	0.00280877
A_23_P42178	-1.1752	0.308758	0.393444	-2.98695	0.0028178
A_23_P202939	1.75838	5.80303	0.588846	2.98615	0.00282517
A_23_P90172	2.33366	10.3156	0.781565	2.98587	0.00282768
A_23_P11279	-1.53199	0.216105	0.513085	-2.98584	0.00282803
A_24_P68006	-5.92825	0.00266313	1.98589	-2.98518	0.00283411
A_23_P216622	3.04649	21.0413	1.02125	2.9831	0.00285347
A_23_P114232	-1.4869	0.226073	0.498458	-2.98299	0.00285444
A_32_P74778	-1.61257	0.199375	0.540731	-2.9822	0.00286188
A_23_P308097	1.44944	4.26071	0.486045	2.9821	0.0028628
A_23_P24507	-1.63443	0.195063	0.54823	-2.98129	0.00287037
A_32_P27271	1.53596	4.64578	0.515654	2.97866	0.00289512
A_23_P51269	-1.68142	0.18611	0.564497	-2.97861	0.00289559
A_23_P15348	2.52027	12.432	0.846218	2.97828	0.00289869
A_32_P162066	-1.69621	0.183377	0.569534	-2.97824	0.00289909
A_23_P50167	1.36253	3.90604	0.457671	2.97708	0.00291005
A_32_P80697	-1.59838	0.202223	0.536928	-2.9769	0.00291175
A_23_P301247	-1.02717	0.358018	0.345215	-2.97546	0.00292554
A_24_P466374	2.53504	12.617	0.852157	2.97485	0.00293129
A_24_P59765	1.90745	6.73586	0.641224	2.9747	0.00293278
A_24_P555791	-1.087	0.337226	0.365454	-2.97439	0.0029357
A_23_P252163	1.24545	3.47449	0.418768	2.97408	0.00293868
A_24_P944378	1.72479	5.61134	0.579958	2.97399	0.00293956
A_23_P153905	1.18702	3.27731	0.399155	2.97384	0.00294103
A_23_P129821	1.76101	5.81829	0.592195	2.97369	0.00294239
A_23_P60028	-2.06464	0.126864	0.694329	-2.97357	0.00294354
A_23_P363331	-3.5129	0.0298103	1.18156	-2.97311	0.002948
A_23_P82000	2.49978	12.1798	0.840957	2.97254	0.00295347
A_32_P95739	2.4475	11.5594	0.823417	2.97237	0.00295507
A_23_P93677	2.14948	8.58038	0.723233	2.97204	0.00295827
A_23_P417237	1.92045	6.82404	0.646367	2.97115	0.00296692
A_24_P615181	3.87205	48.0409	1.30388	2.96963	0.00298155
A_24_P138361	-1.59572	0.202761	0.537353	-2.9696	0.00298187
A_24_P166663	0.79444	2.2132	0.267607	2.96869	0.00299075
A_24_P135391	2.20308	9.05289	0.742108	2.96868	0.00299079
A_23_P122228	-2.52874	0.0797593	0.851889	-2.9684	0.00299358
A_23_P30776	-1.21249	0.297455	0.408485	-2.96826	0.00299487
A_23_P119789	2.32143	10.1903	0.782108	2.96817	0.00299576
A_23_P105012	-0.736594	0.478742	0.248231	-2.96738	0.0030035
A_24_P410017	2.36533	10.6475	0.797128	2.96731	0.00300418
A_23_P72138	-2.29046	0.10122	0.771971	-2.96703	0.00300694
A_24_P49427	3.86175	47.5484	1.30161	2.96689	0.00300827
A_24_P817209	2.29828	9.957	0.77465	2.96686	0.00300861
A_24_P141332	1.75601	5.78931	0.591886	2.96681	0.00300907
A_23_P141479	2.94605	19.0307	0.993075	2.96659	0.00301118
A_24_P409330	-1.78936	0.167066	0.603227	-2.96632	0.00301388
A_32_P10396	1.73287	5.65687	0.584295	2.96574	0.00301951
A_23_P388244	-1.51347	0.220145	0.510319	-2.96573	0.00301963
A_23_P108463	1.91041	6.75584	0.644181	2.96564	0.00302056
A_24_P304419	-0.926234	0.396042	0.312338	-2.96548	0.00302208
A_23_P74290	-0.71563	0.488884	0.24139	-2.96462	0.00303056
A_32_P143323	-2.03969	0.130069	0.688079	-2.96433	0.00303347
A_32_P182395	-1.27031	0.280744	0.4286	-2.96386	0.00303806
A_24_P303091	-0.859491	0.423378	0.290026	-2.9635	0.00304164
A_23_P201211	-1.08009	0.339566	0.364476	-2.9634	0.00304264
A_23_P122563	-1.79144	0.16672	0.60454	-2.96331	0.00304349
A_32_P140706	2.9796	19.68	1.00572	2.96265	0.00305004
A_23_P358714	-0.45957	0.631555	0.155132	-2.96245	0.00305202
A_23_P56567	-1.77925	0.168764	0.600665	-2.96214	0.00305513
A_24_P166443	-1.01923	0.360872	0.344093	-2.96209	0.00305563
A_24_P565556	-2.01466	0.133366	0.68015	-2.96208	0.00305567
A_23_P135576	1.2556	3.50995	0.424102	2.96062	0.00307024
A_32_P15512	-0.647926	0.52313	0.218859	-2.96047	0.0030717
A_32_P98534	2.20906	9.10719	0.74639	2.95967	0.00307973
A_23_P126398	2.08243	8.02396	0.703663	2.95942	0.00308224
A_23_P218405	2.78048	16.1268	0.939657	2.95904	0.00308601
A_24_P103004	1.70907	5.52382	0.577849	2.95764	0.00310001
A_24_P396375	2.10878	8.23821	0.713093	2.95723	0.00310414
A_23_P134684	0.877523	2.40494	0.296775	2.95687	0.00310784
A_24_P234822	2.75821	15.7716	0.932834	2.9568	0.00310845
A_23_P114057	1.62059	5.05607	0.548154	2.95645	0.00311201
A_24_P230877	-1.43958	0.237027	0.486948	-2.95634	0.00311315
A_23_P115201	-3.35733	0.0348281	1.13589	-2.95568	0.0031198
A_23_P127663	-1.5209	0.218514	0.514615	-2.95542	0.00312245
A_24_P137376	1.71546	5.55925	0.580757	2.95384	0.0031385
A_23_P74716	3.72269	41.3754	1.26033	2.95375	0.0031394
A_24_P611965	-4.81792	0.00808359	1.63157	-2.95293	0.00314777
A_23_P159101	-2.32999	0.0972968	0.789131	-2.9526	0.0031511
A_23_P258018	-1.53153	0.216204	0.518719	-2.95253	0.00315185
A_32_P74409	0.747543	2.11181	0.253227	2.95207	0.00315656
A_23_P51487	-0.634326	0.530293	0.214882	-2.95198	0.00315747
A_23_P107612	-1.66479	0.189231	0.564024	-2.95162	0.0031611
A_32_P6274	1.9374	6.94065	0.65654	2.95092	0.0031683
A_23_P72537	-1.5626	0.20959	0.52959	-2.95059	0.00317163
A_23_P170774	2.00704	7.44128	0.680227	2.95055	0.00317209
A_24_P938465	-1.6733	0.187626	0.567132	-2.95047	0.00317295
A_32_P38145	1.70372	5.49436	0.577502	2.95016	0.00317611
A_24_P12521	1.9662	7.14349	0.666491	2.95008	0.0031769
A_23_P103180	-1.77017	0.170304	0.600124	-2.94967	0.00318111
A_24_P37665	-0.87782	0.415688	0.297641	-2.94926	0.00318536
A_24_P112110	2.45727	11.6729	0.833425	2.9484	0.0031942
A_23_P216455	-0.970861	0.378757	0.329284	-2.9484	0.00319425
A_24_P96474	1.78658	5.96899	0.605987	2.94821	0.0031962
A_23_P120902	-0.646167	0.524051	0.219185	-2.94805	0.00319788
A_24_P895836	-1.00919	0.364515	0.342395	-2.94743	0.00320424
A_23_P25137	1.434	4.19545	0.486574	2.94714	0.00320729
A_23_P76529	-1.05407	0.348515	0.357712	-2.94671	0.00321171
A_23_P162540	2.05649	7.81848	0.697943	2.9465	0.00321392
A_24_P261929	-1.67296	0.187691	0.567803	-2.94637	0.00321524
A_23_P134566	1.86874	6.48011	0.634324	2.94603	0.00321879
A_32_P58163	-1.83395	0.159782	0.622771	-2.94482	0.00323145
A_32_P40327	2.22585	9.2614	0.755907	2.94461	0.00323357
A_24_P816777	-2.09932	0.12254	0.712971	-2.94447	0.00323513
A_24_P272503	2.49731	12.1497	0.848362	2.94368	0.00324333
A_23_P124190	-1.77898	0.168811	0.604343	-2.94365	0.00324365
A_32_P305020	2.25737	9.55789	0.766909	2.94346	0.00324566
A_32_P203688	2.64547	14.0901	0.898905	2.94299	0.00325056
A_23_P500364	4.23438	69.0187	1.43952	2.94153	0.00326595
A_24_P220618	2.05202	7.78361	0.697801	2.94069	0.00327477
A_23_P15857	1.77258	5.88602	0.602973	2.93973	0.00328494
A_32_P170547	-0.473805	0.622629	0.161178	-2.93964	0.00328597
A_23_P211550	-2.14206	0.117413	0.728834	-2.93902	0.00329252
A_23_P422981	1.36914	3.93196	0.465927	2.93853	0.00329777
A_24_P370472	-0.876589	0.4162	0.298318	-2.93844	0.00329868
A_24_P384422	1.71723	5.56906	0.584452	2.93818	0.00330144
A_23_P141770	-1.27149	0.280412	0.432931	-2.93694	0.00331466
A_32_P840463	1.94864	7.01911	0.663544	2.93671	0.00331713
A_24_P257348	-1.17416	0.30908	0.399839	-2.93657	0.00331859
A_24_P5994	1.80007	6.05008	0.612992	2.93653	0.00331903
A_32_P8361	2.15495	8.62748	0.733975	2.936	0.00332473
A_23_P402081	-1.17982	0.307333	0.401913	-2.93552	0.00332987
A_23_P49155	1.19033	3.28816	0.405512	2.93537	0.00333148
A_32_P69803	2.07576	7.97061	0.707247	2.93499	0.0033356
A_32_P53633	-1.28469	0.276738	0.437737	-2.93484	0.00333723
A_24_P183544	1.3857	3.99764	0.472174	2.93473	0.00333838
A_23_P56833	2.17909	8.83822	0.742724	2.93391	0.00334721
A_32_P379467	1.60316	4.96873	0.546651	2.9327	0.00336023
A_23_P501276	1.72099	5.59005	0.587008	2.9318	0.00337006
A_24_P290348	-2.21355	0.109312	0.755055	-2.93164	0.00337176
A_24_P170203	-1.87465	0.153409	0.639495	-2.93145	0.00337379
A_23_P161269	2.01766	7.5207	0.688315	2.9313	0.00337544
A_24_P745670	-1.83611	0.159436	0.626394	-2.93124	0.00337612
A_24_P173124	2.60905	13.5861	0.890114	2.93114	0.00337725
A_23_P119923	1.26057	3.52742	0.430134	2.93064	0.00338269
A_24_P303589	2.17618	8.81258	0.742694	2.93012	0.00338833
A_32_P163247	-0.724142	0.48474	0.24716	-2.92985	0.00339125
A_23_P151294	-1.51076	0.220742	0.515671	-2.9297	0.00339285
A_23_P33015	-2.03058	0.131259	0.69332	-2.92878	0.00340294
A_23_P311875	-1.0311	0.356614	0.352084	-2.92857	0.00340527
A_23_P24389	-2.27654	0.102639	0.777367	-2.92852	0.00340575
A_23_P390639	2.7336	15.3882	0.933515	2.92828	0.00340837
A_32_P178696	-1.63724	0.194517	0.5592	-2.92782	0.00341352
A_24_P93948	1.22039	3.3885	0.416888	2.92738	0.00341836
A_24_P201064	0.832364	2.29875	0.284368	2.92707	0.00342171
A_24_P171182	1.53356	4.63463	0.523951	2.92691	0.00342352
A_32_P155776	2.21237	9.13739	0.755967	2.92655	0.00342747
A_23_P8108	-0.832316	0.435041	0.284448	-2.92607	0.00343269
A_23_P77493	1.04262	2.83664	0.35634	2.92591	0.00343446
A_24_P261417	0.955417	2.59975	0.326587	2.92545	0.00343954
A_24_P185394	1.8021	6.06234	0.616027	2.92535	0.00344068
A_23_P406508	2.56492	12.9996	0.876804	2.92531	0.00344116
A_24_P216964	1.43616	4.2045	0.490958	2.92521	0.00344222
A_24_P260346	2.60681	13.5557	0.891171	2.92515	0.00344291
A_24_P274987	0.975614	2.65279	0.333553	2.92491	0.00344556
A_24_P527404	1.58006	4.85524	0.540219	2.92485	0.00344625
A_23_P40975	-1.21592	0.296436	0.415792	-2.92435	0.00345174
A_24_P55391	1.52782	4.60813	0.522474	2.92421	0.00345335
A_23_P8297	-1.62768	0.196385	0.556666	-2.92398	0.00345592
A_24_P115199	1.6763	5.34573	0.573347	2.92371	0.00345887
A_23_P107942	2.63663	13.9661	0.901858	2.92355	0.00346061
A_23_P46769	1.39629	4.04016	0.477683	2.92304	0.00346632
A_32_P69333	-1.93024	0.145113	0.660396	-2.92286	0.00346837
A_32_P206618	-1.65755	0.190606	0.567173	-2.92247	0.00347265
A_32_P64324	-1.87067	0.15402	0.640233	-2.92186	0.00347946
A_24_P58899	-1.47108	0.229677	0.503504	-2.92168	0.00348145
A_32_P41662	2.71523	15.1081	0.929446	2.92134	0.00348529
A_24_P136758	2.17309	8.78537	0.743879	2.92129	0.00348584
A_32_P142602	-0.954606	0.384964	0.326778	-2.92127	0.00348608
A_32_P200120	-1.53007	0.21652	0.524242	-2.91863	0.0035157
A_23_P27147	-2.09419	0.12317	0.717537	-2.91859	0.00351623
A_23_P20303	-1.85835	0.15593	0.636758	-2.91846	0.00351769
A_32_P91273	-1.84976	0.157274	0.633874	-2.91819	0.00352071
A_24_P101261	1.91095	6.75948	0.654869	2.91806	0.0035222
A_32_P133290	2.41975	11.243	0.829268	2.91794	0.00352358
A_24_P206604	1.97856	7.23233	0.67811	2.91776	0.00352554
A_23_P45059	1.41999	4.13708	0.486787	2.91707	0.00353336
A_32_P37775	-5.1757	0.00565227	1.77489	-2.91607	0.00354466
A_32_P11894	-1.59574	0.202758	0.547277	-2.91579	0.00354792
A_24_P376848	-1.77456	0.169558	0.608646	-2.91559	0.00355013
A_32_P166392	2.49641	12.1388	0.856242	2.91554	0.00355075
A_24_P565110	-0.739018	0.477583	0.253526	-2.91496	0.00355734
A_24_P8575	3.34405	28.3335	1.14726	2.9148	0.00355918
A_32_P129950	1.42276	4.14855	0.488135	2.91469	0.00356046
A_23_P317854	2.42185	11.2667	0.830997	2.91439	0.00356379
A_24_P914208	-1.72053	0.178971	0.590418	-2.91409	0.00356727
A_24_P156576	-2.49485	0.0825088	0.856306	-2.9135	0.00357398
A_23_P51009	-1.73719	0.176014	0.596313	-2.91322	0.00357722
A_24_P269814	1.23926	3.45307	0.425485	2.91259	0.00358443
A_23_P326700	3.98777	53.9343	1.3692	2.91249	0.00358562
A_23_P99360	1.17707	3.24485	0.404172	2.9123	0.0035878
A_24_P325691	1.89265	6.63695	0.649986	2.91184	0.00359312
A_23_P204609	1.8482	6.3484	0.634729	2.9118	0.00359357
A_32_P215938	1.34649	3.84389	0.462684	2.91016	0.00361241
A_32_P147505	1.52521	4.59612	0.524218	2.9095	0.00362006
A_23_P116913	1.65362	5.22585	0.568584	2.90831	0.00363391
A_32_P42989	0.772635	2.16546	0.265686	2.90807	0.00363666
A_23_P65741	-1.87403	0.153503	0.644487	-2.90779	0.00363992
A_23_P6589	2.24483	9.43884	0.772279	2.90676	0.0036519
A_24_P927222	-1.43341	0.238494	0.493208	-2.9063	0.00365726
A_24_P739075	1.56338	4.77491	0.537935	2.90625	0.00365785
A_23_P204850	1.2531	3.50118	0.431261	2.90567	0.00366471
A_23_P311087	1.65393	5.22747	0.569255	2.90542	0.00366756
A_23_P42575	1.18153	3.25936	0.40669	2.90524	0.00366977
A_32_P79610	2.42495	11.3017	0.834753	2.90499	0.0036726
A_23_P96017	2.0095	7.45962	0.691745	2.90498	0.00367277
A_32_P181166	-1.18417	0.306	0.407661	-2.90479	0.00367494
A_32_P75563	-2.09821	0.122676	0.72261	-2.90365	0.00368835
A_23_P209735	1.93767	6.94254	0.667361	2.90348	0.00369043
A_24_P324250	3.332	27.9943	1.14759	2.90347	0.00369056
A_23_P136478	-2.22219	0.108371	0.765375	-2.9034	0.00369136
A_24_P393458	-4.82065	0.00806153	1.66036	-2.90337	0.0036917
A_32_P24376	1.13953	3.1253	0.392518	2.90313	0.00369454
A_23_P306610	-2.55767	0.0774852	0.881176	-2.90256	0.00370122
A_23_P159316	-1.29934	0.272713	0.447666	-2.90247	0.00370232
A_23_P85171	-1.78127	0.168425	0.613895	-2.90158	0.00371285
A_23_P307392	-1.60357	0.201176	0.552686	-2.90142	0.0037148
A_23_P89310	1.70908	5.52389	0.589097	2.90119	0.00371745
A_23_P137731	1.40713	4.08421	0.48506	2.90094	0.00372049
A_23_P145357	-1.76822	0.170637	0.609562	-2.9008	0.00372212
A_23_P119763	-1.57708	0.206577	0.543795	-2.90013	0.00373004
A_23_P210001	1.01035	2.74656	0.348399	2.89998	0.00373189
A_23_P46936	0.637331	1.89143	0.219776	2.89992	0.00373263
A_23_P15654	1.89756	6.66957	0.654358	2.89987	0.00373313
A_23_P49579	-5.41193	0.004463	1.86675	-2.89912	0.00374208
A_24_P178333	2.37475	10.7483	0.819148	2.89905	0.00374299
A_23_P420293	2.29984	9.97255	0.793354	2.89888	0.00374503
A_23_P92590	2.43932	11.4652	0.841561	2.89856	0.00374881
A_24_P216968	1.6465	5.18878	0.568049	2.89852	0.00374933
A_24_P823684	2.13981	8.4978	0.738366	2.89803	0.00375514
A_32_P42797	1.5993	4.94955	0.551865	2.89798	0.00375569
A_23_P45099	-0.807872	0.445806	0.278813	-2.89754	0.00376098
A_23_P8013	-1.24103	0.289087	0.428341	-2.89728	0.00376408
A_23_P59069	-1.27229	0.280188	0.439192	-2.89689	0.00376877
A_23_P252491	-2.11999	0.120033	0.731909	-2.89652	0.00377323
A_23_P323685	-1.11264	0.32869	0.3842	-2.89599	0.00377966
A_24_P528213	1.51863	4.56599	0.524422	2.89583	0.00378161
A_24_P384969	-1.04562	0.351474	0.361368	-2.8935	0.00380978
A_23_P91430	-1.35016	0.259198	0.466629	-2.89344	0.00381042
A_24_P933492	-1.32678	0.265329	0.458558	-2.89338	0.00381118
A_32_P780817	-0.549281	0.577365	0.189873	-2.89288	0.00381723
A_24_P387839	1.09493	2.98896	0.3785	2.8928	0.0038182
A_23_P313652	-1.05255	0.349046	0.363883	-2.89255	0.00382124
A_24_P7181	-1.42865	0.239631	0.493979	-2.89213	0.00382637
A_23_P374862	1.06974	2.91461	0.369943	2.89163	0.00383253
A_23_P434518	-1.45581	0.233212	0.503728	-2.89007	0.0038516
A_24_P323395	2.57137	13.0837	0.889872	2.88959	0.00385742
A_23_P8482	1.83692	6.2772	0.635827	2.88903	0.0038643
A_23_P395374	-0.850745	0.427097	0.294514	-2.88864	0.00386914
A_23_P115838	2.01454	7.49726	0.697417	2.88857	0.00386999
A_24_P236445	1.52527	4.59638	0.528118	2.88812	0.00387552
A_23_P42020	1.99113	7.32379	0.689708	2.88692	0.00389039
A_24_P927474	-1.56265	0.209579	0.541392	-2.88637	0.00389719
A_24_P171345	2.12258	8.35265	0.735483	2.88597	0.00390214
A_23_P66319	1.90096	6.69232	0.658761	2.88566	0.00390596
A_23_P259451	-1.74854	0.174028	0.60598	-2.88547	0.0039083
A_23_P48637	1.26735	3.55143	0.439232	2.88538	0.00390943
A_24_P916364	1.69291	5.43529	0.586811	2.88494	0.00391488
A_23_P357995	-1.39016	0.249036	0.481984	-2.88424	0.00392354
A_23_P26965	-0.789724	0.45397	0.273827	-2.88403	0.00392625
A_24_P230282	-2.30765	0.0994945	0.800181	-2.88391	0.00392768
A_23_P128050	-0.818929	0.440904	0.284001	-2.88354	0.00393236
A_32_P144596	1.61925	5.04929	0.561551	2.88353	0.00393249
A_23_P37111	1.3862	3.99961	0.480739	2.88347	0.00393318
A_32_P107208	1.93091	6.89581	0.669671	2.88338	0.00393439
A_23_P217367	-1.74992	0.173788	0.606946	-2.88316	0.00393712
A_24_P920207	1.49097	4.44142	0.517142	2.8831	0.0039378
A_32_P128209	1.97921	7.23706	0.686683	2.88228	0.00394806
A_23_P146497	1.44791	4.25422	0.502458	2.88165	0.00395593
A_24_P94916	-1.19905	0.301479	0.416127	-2.88146	0.00395836
A_23_P47497	-1.9335	0.144642	0.671232	-2.88052	0.00397021
A_32_P122468	2.72658	15.2806	0.946583	2.88045	0.00397108
A_23_P415706	1.459	4.30165	0.506704	2.87939	0.00398447
A_23_P44581	1.96163	7.11092	0.681601	2.87798	0.00400236
A_23_P60899	2.28891	9.86415	0.795364	2.87781	0.00400447
A_24_P936836	-2.22691	0.107861	0.773897	-2.87753	0.00400798
A_23_P120182	1.96796	7.15603	0.683913	2.87749	0.00400848
A_23_P310	2.13663	8.47087	0.742581	2.87731	0.00401086
A_23_P258048	1.41783	4.12816	0.492783	2.87719	0.00401229
A_24_P342086	2.46121	11.719	0.855552	2.87675	0.00401794
A_23_P165651	-1.74294	0.175006	0.60597	-2.87628	0.00402399
A_23_P115862	-1.08227	0.338825	0.376277	-2.87626	0.00402414
A_24_P91405	1.43643	4.20564	0.499456	2.87598	0.00402771
A_24_P353638	-0.670554	0.511425	0.233158	-2.87597	0.00402793
A_23_P59950	1.67479	5.33765	0.582455	2.87539	0.00403531
A_24_P226700	2.13434	8.45143	0.742291	2.87534	0.00403597
A_23_P62227	-1.6999	0.182702	0.591302	-2.87484	0.00404233
A_24_P363548	1.7425	5.71158	0.606132	2.87478	0.00404309
A_23_P433791	1.54169	4.67248	0.536337	2.87448	0.00404697
A_24_P924752	-1.41013	0.244113	0.490637	-2.87407	0.0040522
A_24_P359405	2.53048	12.5596	0.880465	2.87403	0.00405268
A_23_P205296	2.96383	19.372	1.03125	2.87402	0.00405282
A_24_P255338	2.82364	16.838	0.982593	2.87366	0.0040575
A_24_P354496	1.71745	5.57032	0.597683	2.87352	0.00405929
A_23_P91130	-1.61932	0.198033	0.563571	-2.87332	0.00406176
A_23_P64938	1.71511	5.55731	0.597025	2.87277	0.00406894
A_32_P126832	-1.14157	0.319318	0.397407	-2.87254	0.00407188
A_23_P29551	-1.49123	0.225096	0.519135	-2.87252	0.00407213
A_23_P364890	3.01604	20.4104	1.05025	2.87174	0.00408223
A_23_P46627	2.05318	7.79264	0.715135	2.87104	0.00409126
A_24_P319374	-1.93554	0.144347	0.674266	-2.87059	0.00409712
A_23_P168490	2.87072	17.6498	1.00042	2.86952	0.00411094
A_23_P415411	-1.02741	0.357933	0.358086	-2.86917	0.00411547
A_24_P912382	-1.08624	0.337483	0.378616	-2.86897	0.00411809
A_24_P376047	-1.93957	0.143765	0.676232	-2.8682	0.00412808
A_23_P316085	2.71822	15.1533	0.947712	2.86819	0.00412831
A_24_P346181	1.80371	6.07215	0.628941	2.86786	0.0041326
A_23_P82488	-1.77996	0.168644	0.620672	-2.8678	0.00413339
A_23_P94030	0.750549	2.11816	0.261809	2.86678	0.00414675
A_23_P211797	1.69069	5.42324	0.589773	2.86669	0.00414794
A_23_P303203	1.96676	7.14751	0.686099	2.86659	0.00414921
A_24_P681218	2.60349	13.5108	0.908412	2.86598	0.0041572
A_32_P138503	-3.30196	0.0368108	1.15233	-2.86547	0.00416391
A_24_P373297	1.8328	6.25139	0.639661	2.86527	0.00416648
A_24_P196419	3.78886	44.206	1.32266	2.86457	0.00417571
A_24_P861568	3.35475	28.6386	1.17129	2.86416	0.00418119
A_23_P31323	1.9274	6.87165	0.672944	2.86414	0.00418149
A_24_P30670	1.9685	7.15994	0.687336	2.86396	0.00418381
A_24_P105761	1.63601	5.13463	0.571358	2.86336	0.00419167
A_23_P501996	2.98082	19.704	1.04124	2.86275	0.00419977
A_24_P232049	1.8522	6.37383	0.647003	2.86274	0.00419999
A_32_P32179	2.69237	14.7666	0.940508	2.86267	0.00420084
A_23_P69171	-1.23796	0.289976	0.432638	-2.86142	0.0042175
A_32_P93045	1.32141	3.7487	0.461804	2.86141	0.00421765
A_24_P129277	2.74195	15.5172	0.958342	2.86114	0.00422122
A_23_P103099	2.57532	13.1356	0.900225	2.86076	0.00422631
A_24_P41850	2.43195	11.381	0.8507	2.85876	0.00425303
A_23_P423309	3.01698	20.4295	1.05549	2.85838	0.00425809
A_23_P118370	-4.61614	0.00989094	1.61496	-2.85836	0.00425832
A_24_P175519	-1.89647	0.150098	0.6637	-2.85742	0.004271
A_24_P222860	1.87337	6.51022	0.655693	2.85709	0.00427544
A_23_P35650	1.56813	4.79768	0.549019	2.85624	0.00428685
A_24_P489639	2.03824	7.67711	0.713641	2.85612	0.00428857
A_23_P53567	-1.82395	0.161386	0.638787	-2.85534	0.00429909
A_24_P103469	-1.116	0.327587	0.390857	-2.85527	0.00430005
A_24_P165450	-1.80521	0.16444	0.632336	-2.85483	0.00430605
A_23_P251881	-1.38965	0.249163	0.486961	-2.85372	0.00432109
A_23_P126917	2.83063	16.9562	0.99199	2.85349	0.0043242
A_24_P58673	-1.80109	0.165119	0.631206	-2.85341	0.00432527
A_24_P776523	1.78266	5.94567	0.624765	2.85333	0.00432632
A_24_P179044	2.0922	8.10275	0.733358	2.85291	0.00433207
A_23_P159907	1.33516	3.8006	0.468088	2.85237	0.00433949
A_24_P150194	2.42881	11.3453	0.851595	2.85207	0.00434358
A_23_P1956	-1.61343	0.199204	0.565757	-2.8518	0.00434723
A_23_P148568	-0.906201	0.404056	0.317804	-2.85144	0.00435212
A_32_P46587	-5.09443	0.0061308	1.7867	-2.8513	0.0043541
A_24_P122746	1.53736	4.65228	0.539181	2.85128	0.00435431
A_24_P244410	-1.75187	0.173449	0.614474	-2.85101	0.00435803
A_23_P351232	2.11779	8.31271	0.742843	2.85092	0.0043593
A_23_P133470	1.35633	3.88193	0.475761	2.85087	0.00436001
A_24_P193570	1.35862	3.89082	0.476632	2.85046	0.00436562
A_23_P202280	2.08297	8.02824	0.730839	2.8501	0.00437055
A_32_P88349	-1.3184	0.267564	0.462666	-2.84957	0.00437786
A_23_P171385	-1.81266	0.163219	0.636284	-2.84883	0.00438808
A_24_P203658	-1.27813	0.278557	0.448675	-2.84868	0.00439013
A_32_P332317	2.10878	8.23821	0.740363	2.84831	0.0043952
A_32_P159254	-1.23567	0.29064	0.433865	-2.84805	0.00439881
A_24_P100664	-1.40473	0.245432	0.493241	-2.84797	0.00439996
A_23_P141194	-1.94248	0.143348	0.682194	-2.8474	0.00440778
A_24_P186342	1.50606	4.50891	0.528925	2.84739	0.00440793
A_23_P135123	-1.16655	0.311439	0.409735	-2.84708	0.0044122
A_23_P111054	-1.17479	0.308884	0.412673	-2.84678	0.00441638
A_32_P29130	-1.29306	0.27443	0.45424	-2.84664	0.00441832
A_24_P24819	1.5052	4.50507	0.528786	2.84653	0.00441989
A_24_P127192	2.39682	10.9881	0.842039	2.84644	0.00442105
A_24_P167052	2.67988	14.5834	0.941913	2.84515	0.00443906
A_23_P128230	1.02069	2.77511	0.358759	2.84506	0.00444031
A_24_P251040	-1.09961	0.333001	0.386555	-2.84463	0.00444626
A_23_P259251	0.975721	2.65308	0.343007	2.84461	0.00444662
A_24_P20292	1.18023	3.25512	0.414909	2.84455	0.00444743
A_24_P115762	-1.31364	0.268839	0.461824	-2.84447	0.00444858
A_23_P328074	0.549911	1.7331	0.193335	2.84434	0.00445031
A_23_P17503	1.49571	4.4625	0.525872	2.84425	0.00445161
A_32_P108666	-0.852736	0.426247	0.299821	-2.84416	0.00445293
A_32_P458096	1.31383	3.72041	0.462004	2.84377	0.00445827
A_23_P115366	-1.22347	0.294209	0.430236	-2.84371	0.00445919
A_24_P106454	-1.41677	0.242497	0.498294	-2.84324	0.00446578
A_32_P129269	0.902746	2.46637	0.317528	2.84304	0.00446856
A_32_P186731	0.675392	1.9648	0.237565	2.84298	0.00446945
A_23_P71464	-1.77325	0.16978	0.623824	-2.84255	0.00447536
A_23_P23457	3.11488	22.5306	1.09601	2.84201	0.00448294
A_24_P405190	-1.10357	0.331685	0.388359	-2.84162	0.00448848
A_24_P127021	1.73182	5.65095	0.609471	2.84152	0.00448988
A_24_P156911	-1.14921	0.316886	0.404492	-2.84113	0.00449538
A_32_P96752	0.861609	2.36697	0.303285	2.84092	0.00449834
A_23_P19816	1.78618	5.96664	0.628766	2.84078	0.0045004
A_24_P612446	2.42152	11.263	0.852482	2.84055	0.00450353
A_24_P135384	-2.04692	0.129131	0.720698	-2.8402	0.00450859
A_24_P75879	2.28927	9.86772	0.80603	2.84018	0.00450883
A_24_P418809	1.25062	3.49249	0.440453	2.83939	0.00452003
A_23_P64954	2.09401	8.11744	0.737575	2.83905	0.00452479
A_24_P291588	1.83138	6.24247	0.645314	2.83796	0.00454028
A_24_P701030	2.5839	13.2487	0.910705	2.83725	0.00455043
A_24_P193257	1.00227	2.72447	0.35334	2.83657	0.00456008
A_23_P369485	2.00109	7.3971	0.705545	2.83623	0.00456493
A_32_P206208	0.724966	2.06466	0.255629	2.83601	0.00456814
A_23_P321354	-1.16554	0.311755	0.411026	-2.83568	0.00457282
A_23_P36939	1.47774	4.38304	0.521185	2.83535	0.00457755
A_24_P941649	1.58638	4.88601	0.559556	2.83506	0.0045817
A_23_P200829	1.26194	3.53227	0.445125	2.83503	0.00458213
A_23_P53267	1.52217	4.58216	0.536971	2.83474	0.00458633
A_23_P137814	-1.73215	0.176903	0.611116	-2.83441	0.0045911
A_23_P155815	-1.05047	0.349773	0.370658	-2.83407	0.00459587
A_24_P98613	2.13791	8.4817	0.754399	2.83392	0.00459803
A_23_P88381	1.93096	6.89611	0.681395	2.83383	0.0045994
A_24_P783656	-5.5578	0.00385724	1.96159	-2.83332	0.0046067
A_32_P109165	-1.35315	0.258424	0.477666	-2.83285	0.00461357
A_32_P77343	1.83845	6.28676	0.649049	2.83252	0.00461826
A_24_P208452	1.24778	3.48262	0.440561	2.83226	0.00462202
A_24_P219156	2.24834	9.47201	0.793851	2.8322	0.00462295
A_32_P75772	-1.51157	0.220563	0.533826	-2.83158	0.00463184
A_32_P154941	1.2734	3.57299	0.449767	2.83125	0.00463671
A_24_P303199	3.1306	22.8877	1.10575	2.83119	0.0046375
A_24_P97145	1.3293	3.77839	0.469542	2.83105	0.00463956
A_24_P631993	1.63823	5.14603	0.578724	2.83075	0.00464387
A_24_P270525	-2.18801	0.11214	0.772962	-2.83068	0.00464492
A_24_P129632	1.22303	3.39747	0.432133	2.83022	0.00465157
A_23_P52373	3.13656	23.0245	1.10849	2.82959	0.00466083
A_23_P430381	1.90685	6.73182	0.673985	2.82921	0.00466629
A_24_P409681	-1.49001	0.22537	0.52674	-2.82874	0.0046731
A_32_P194246	1.49667	4.46678	0.529229	2.82802	0.00468372
A_23_P38115	1.96159	7.11065	0.693663	2.82788	0.0046858
A_32_P4433	-1.5417	0.214017	0.545185	-2.82785	0.00468624
A_24_P486216	1.73229	5.65358	0.612703	2.82729	0.00469441
A_24_P524588	3.16249	23.6295	1.11861	2.82717	0.00469609
A_23_P74042	0.982127	2.67013	0.347434	2.8268	0.00470154
A_24_P117896	2.51461	12.3618	0.889758	2.82618	0.00471072
A_23_P102517	2.30529	10.027	0.815854	2.82561	0.00471906
A_24_P255896	1.71397	5.55093	0.606584	2.8256	0.00471915
A_24_P59278	2.91687	18.4834	1.03235	2.82547	0.0047211
A_23_P211015	-1.65269	0.191534	0.584948	-2.82536	0.00472279
A_23_P95790	-0.832056	0.435154	0.294511	-2.82521	0.00472501
A_24_P117528	-1.19444	0.302874	0.422787	-2.82516	0.00472575
A_23_P133075	1.69371	5.43964	0.599795	2.82382	0.00474549
A_23_P13031	-1.63705	0.194553	0.579864	-2.82316	0.00475524
A_24_P125353	4.06572	58.3071	1.44023	2.82296	0.00475826
A_23_P60683	1.93583	6.9298	0.685825	2.82263	0.00476314
A_23_P201587	-1.30445	0.271322	0.462158	-2.82252	0.00476485
A_24_P411186	-0.600461	0.548559	0.212805	-2.82165	0.00477768
A_23_P369150	-1.87264	0.153717	0.66372	-2.82143	0.004781
A_32_P198978	-1.4585	0.232584	0.516947	-2.82138	0.00478175
A_23_P200930	1.59579	4.93224	0.565653	2.82115	0.00478517
A_23_P394014	1.9636	7.1249	0.696032	2.82113	0.00478551
A_32_P233527	3.46689	32.0369	1.22894	2.82104	0.00478689
A_23_P345692	1.17531	3.23916	0.416636	2.82096	0.00478799
A_32_P155832	-2.03303	0.130938	0.720938	-2.81998	0.00480265
A_24_P136161	2.40577	11.087	0.853146	2.81988	0.00480412
A_23_P8424	-1.09775	0.333619	0.389292	-2.81988	0.00480422
A_23_P49539	1.79117	5.99646	0.635309	2.81937	0.00481181
A_23_P70785	-1.11385	0.328292	0.395144	-2.81885	0.00481954
A_24_P44845	2.39779	10.9989	0.850642	2.81881	0.00482028
A_23_P60296	-1.25851	0.284076	0.446476	-2.81878	0.00482072
A_32_P176956	2.43274	11.39	0.863106	2.81858	0.00482364
A_24_P167030	1.5103	4.52811	0.536108	2.81716	0.00484498
A_32_P198923	-1.47585	0.228585	0.52392	-2.81693	0.00484847
A_23_P347432	1.94971	7.02667	0.692169	2.81682	0.00485022
A_23_P316460	1.05959	2.88518	0.37621	2.81648	0.00485528
A_32_P114914	2.75495	15.7203	0.978187	2.81639	0.0048567
A_23_P149368	-3.90651	0.0201106	1.38725	-2.81602	0.00486234
A_23_P207666	1.79774	6.03597	0.638422	2.81591	0.00486397
A_23_P116587	-2.70212	0.067063	0.959665	-2.81569	0.00486721
A_24_P932305	1.54062	4.66747	0.54723	2.8153	0.00487314
A_23_P12620	1.88476	6.58476	0.669559	2.81492	0.00487889
A_24_P19662	1.7722	5.88376	0.629585	2.81486	0.0048798
A_32_P223370	1.86279	6.44169	0.661814	2.81467	0.00488266
A_32_P226751	-2.22506	0.108061	0.790536	-2.81462	0.00488344
A_23_P94103	-1.07598	0.340965	0.38231	-2.81441	0.00488671
A_24_P32735	1.92194	6.83418	0.682901	2.81437	0.00488731
A_23_P370707	-1.33228	0.263875	0.47341	-2.81422	0.00488952
A_24_P71021	1.59377	4.9223	0.56636	2.81407	0.00489193
A_24_P3783	-1.32412	0.266036	0.470559	-2.81394	0.00489386
A_23_P420782	2.80417	16.5134	0.996557	2.81386	0.00489504
A_24_P466231	3.42499	30.7224	1.21758	2.81296	0.00490885
A_23_P163173	-2.13332	0.118444	0.758421	-2.81284	0.00491063
A_24_P154037	0.866896	2.37951	0.308233	2.81247	0.00491629
A_32_P122703	-1.4047	0.245441	0.499545	-2.81195	0.00492421
A_23_P2423	-1.32689	0.265302	0.471903	-2.81178	0.00492685
A_32_P116685	-3.76396	0.0231917	1.3388	-2.81144	0.00493196
A_24_P454931	-2.47255	0.0843697	0.879489	-2.81135	0.00493346
A_24_P414256	-1.11667	0.327367	0.39724	-2.81108	0.00493753
A_23_P387045	-1.8496	0.1573	0.657999	-2.81095	0.00493955
A_23_P201636	1.17977	3.25364	0.41974	2.81073	0.00494295
A_24_P555510	0.812931	2.25451	0.289248	2.8105	0.0049465
A_24_P300483	2.31511	10.1261	0.823739	2.81049	0.00494659
A_24_P381803	-2.45613	0.0857658	0.873963	-2.81034	0.00494889
A_24_P115183	1.65568	5.23666	0.589183	2.81014	0.00495205
A_23_P6344	-1.68623	0.185216	0.600137	-2.80975	0.00495805
A_23_P97457	1.27168	3.56682	0.452638	2.80948	0.00496221
A_23_P109034	1.20319	3.33072	0.428269	2.80942	0.00496308
A_23_P433785	-1.54279	0.213783	0.549248	-2.80892	0.00497079
A_32_P139505	1.06592	2.9035	0.379508	2.80868	0.00497445
A_23_P330448	2.46765	11.7948	0.878598	2.80863	0.0049753
A_32_P167122	1.69667	5.45578	0.604104	2.80858	0.00497606
A_23_P150018	1.18043	3.25576	0.420399	2.80787	0.00498699
A_24_P78540	1.82953	6.23093	0.65161	2.8077	0.00498967
A_24_P139901	-1.68121	0.186149	0.598859	-2.80735	0.00499517
A_23_P131337	3.22717	25.2082	1.14956	2.8073	0.00499589
A_23_P320728	-0.804851	0.447155	0.286734	-2.80696	0.00500114
A_23_P143414	-1.35673	0.257502	0.483477	-2.80619	0.00501311
A_23_P316487	1.60712	4.9884	0.572732	2.80605	0.00501525
A_23_P81898	-0.412562	0.661952	0.147026	-2.80604	0.00501547
A_23_P170453	-1.62429	0.197051	0.578889	-2.80588	0.00501788
A_23_P37584	-2.28437	0.101838	0.814225	-2.80558	0.00502266
A_32_P180920	1.37147	3.94115	0.488888	2.80529	0.00502714
A_24_P246293	2.69033	14.7365	0.959137	2.80495	0.00503248
A_23_P169503	-1.14109	0.319471	0.40682	-2.8049	0.00503315
A_24_P14932	-2.7207	0.065829	0.96998	-2.8049	0.00503326
A_32_P66788	3.84833	46.9148	1.37211	2.80469	0.00503653
A_23_P51410	1.75764	5.79871	0.626746	2.80439	0.00504126
A_23_P423315	2.50756	12.275	0.894224	2.80418	0.00504449
A_23_P68717	-1.55994	0.210148	0.556336	-2.80396	0.00504796
A_24_P630039	1.69087	5.42422	0.603119	2.80355	0.00505433
A_23_P84892	1.98281	7.26315	0.707344	2.80318	0.00506008
A_23_P212665	2.21894	9.1976	0.791618	2.80305	0.00506224
A_23_P149270	1.97584	7.21266	0.704981	2.80268	0.00506795
A_24_P82749	-1.80668	0.164198	0.644652	-2.80257	0.00506966
A_24_P7565	-1.57964	0.206048	0.563703	-2.80227	0.00507451
A_32_P234414	0.728232	2.07141	0.259874	2.80225	0.00507473
A_24_P335781	1.06405	2.8981	0.379759	2.80192	0.00507996
A_24_P413988	1.50742	4.51506	0.538019	2.8018	0.00508191
A_23_P85453	-1.59962	0.201973	0.570943	-2.80172	0.00508314
A_24_P153763	-4.93208	0.00721148	1.76043	-2.80163	0.00508448
A_24_P230916	-1.31132	0.269465	0.468059	-2.80161	0.00508486
A_23_P136317	1.39995	4.055	0.499723	2.80145	0.00508729
A_24_P364825	-0.744601	0.474924	0.265799	-2.80137	0.00508859
A_24_P118142	-1.25541	0.284959	0.448194	-2.80104	0.00509381
A_23_P215198	2.65126	14.1719	0.946545	2.80099	0.00509466
A_24_P917492	-1.0914	0.335747	0.389674	-2.8008	0.00509768
A_23_P29023	-1.24832	0.286988	0.445724	-2.80065	0.00509998
A_23_P1343	2.58045	13.2031	0.921656	2.7998	0.00511344
A_23_P19437	2.39588	10.9778	0.855902	2.79925	0.00512222
A_23_P99559	1.45747	4.29509	0.520674	2.7992	0.00512286
A_24_P170747	4.50724	90.6712	1.61037	2.79888	0.00512803
A_23_P168541	2.07832	7.99101	0.742818	2.79788	0.00514391
A_24_P54230	-4.83479	0.00794836	1.72813	-2.7977	0.00514682
A_32_P86494	-1.6203	0.19784	0.579229	-2.79734	0.00515257
A_23_P162047	0.85371	2.34834	0.305231	2.79693	0.00515905
A_32_P63162	-1.44314	0.236186	0.515989	-2.79684	0.00516052
A_23_P117175	1.57933	4.8517	0.564686	2.79683	0.00516074
A_32_P32923	-2.25732	0.104631	0.807117	-2.79677	0.00516164
A_23_P35684	1.69006	5.41982	0.604318	2.79664	0.00516363
A_24_P681011	1.71057	5.53213	0.611689	2.79647	0.00516634
A_23_P57417	0.742579	2.10135	0.265714	2.79466	0.00519546
A_24_P826578	2.38264	10.8335	0.85263	2.79446	0.00519861
A_23_P126393	2.1501	8.58568	0.769569	2.7939	0.00520773
A_32_P56392	2.7067	14.9797	0.968885	2.79362	0.00521213
A_24_P582889	3.06723	21.4824	1.0981	2.79321	0.00521873
A_23_P117515	2.68424	14.6471	0.961042	2.79306	0.00522125
A_23_P13524	-1.53016	0.2165	0.547875	-2.79291	0.00522369
A_32_P85732	-0.740399	0.476924	0.265112	-2.79278	0.00522579
A_23_P153930	1.91098	6.75973	0.6843	2.79261	0.00522847
A_23_P69468	-1.74556	0.174547	0.625078	-2.79255	0.00522948
A_23_P345942	-1.44634	0.235431	0.517942	-2.79247	0.00523079
A_23_P149813	1.99702	7.36708	0.715254	2.79205	0.0052376
A_32_P212817	-2.1873	0.11222	0.783406	-2.79203	0.00523777
A_32_P356316	-0.551616	0.576018	0.197587	-2.79176	0.00524224
A_32_P75867	-0.987214	0.372613	0.353674	-2.79131	0.00524955
A_32_P141257	1.86982	6.48713	0.669937	2.79104	0.00525394
A_24_P354849	1.66965	5.31029	0.598285	2.79072	0.00525904
A_23_P334990	1.96342	7.12367	0.703591	2.79057	0.00526147
A_23_P57836	1.10257	3.01189	0.395206	2.78986	0.00527314
A_32_P98356	-2.01905	0.132782	0.723804	-2.7895	0.00527903
A_24_P339944	2.29444	9.9189	0.822531	2.78949	0.0052791
A_23_P65320	1.92386	6.84731	0.689724	2.78931	0.00528202
A_24_P207503	2.57237	13.0969	0.922298	2.78909	0.00528565
A_32_P221619	-4.99227	0.00679025	1.79006	-2.78888	0.00528907
A_32_P56497	2.36477	10.6415	0.847949	2.78881	0.00529027
A_24_P944490	-4.45756	0.0115906	1.59839	-2.78879	0.00529057
A_24_P159845	1.55642	4.74183	0.558142	2.78858	0.00529402
A_24_P364516	2.6255	13.8114	0.941824	2.78767	0.00530881
A_24_P250535	-1.37953	0.251696	0.494923	-2.78736	0.00531386
A_23_P92410	-1.5441	0.213505	0.553964	-2.78736	0.00531394
A_23_P106162	-1.53154	0.216202	0.549579	-2.78676	0.00532386
A_24_P73158	-1.67814	0.186721	0.602264	-2.78638	0.00532996
A_24_P933418	1.67987	5.36485	0.603044	2.78565	0.00534208
A_23_P153698	1.86636	6.46475	0.670021	2.78553	0.00534397
A_24_P87931	-1.52457	0.217714	0.547399	-2.78512	0.00535072
A_24_P230521	-2.27188	0.103118	0.815906	-2.78449	0.00536119
A_32_P146701	-1.41338	0.243321	0.507601	-2.78442	0.0053623
A_23_P343954	1.8205	6.17497	0.65389	2.78411	0.00536744
A_23_P152818	2.43295	11.3924	0.873903	2.784	0.00536925
A_23_P48585	1.12378	3.07648	0.403681	2.78384	0.00537193
A_23_P69652	-0.787891	0.454803	0.283081	-2.78327	0.00538144
A_23_P301846	1.46642	4.33371	0.527233	2.78136	0.00541314
A_23_P132365	1.25028	3.49131	0.449804	2.7796	0.00544251
A_23_P426809	2.41158	11.1516	0.867626	2.77952	0.00544391
A_24_P828949	-1.5547	0.211252	0.559473	-2.77887	0.00545481
A_32_P30339	2.0444	7.72452	0.735716	2.77879	0.00545617
A_32_P88892	2.60535	13.536	0.937661	2.77857	0.00545994
A_23_P217621	1.9967	7.36472	0.718663	2.77835	0.00546351
A_32_P867953	-3.89127	0.0204195	1.40084	-2.7778	0.00547283
A_24_P76078	-1.49364	0.224554	0.537731	-2.77767	0.00547497
A_24_P401870	-4.5088	0.0110117	1.62332	-2.77752	0.00547749
A_24_P341292	1.84012	6.29732	0.662559	2.7773	0.00548129
A_23_P132536	1.90461	6.7168	0.685824	2.77711	0.00548441
A_23_P428184	-0.846317	0.428992	0.304764	-2.77696	0.00548701
A_24_P724989	-4.02649	0.0178369	1.44998	-2.77692	0.00548759
A_23_P205031	0.935689	2.54897	0.336968	2.77679	0.00548983
A_24_P195693	2.11063	8.25341	0.760277	2.77613	0.00550105
A_24_P315654	2.0185	7.52703	0.72712	2.77602	0.00550283
A_24_P102053	1.32391	3.7581	0.476958	2.77575	0.00550749
A_24_P245322	1.7993	6.04543	0.648373	2.77511	0.00551837
A_24_P128041	-1.65726	0.190661	0.597239	-2.77487	0.00552246
A_24_P147927	-0.929631	0.394699	0.335022	-2.77483	0.00552299
A_24_P522631	2.37823	10.7858	0.857074	2.77483	0.0055231
A_32_P449517	1.87795	6.5401	0.676815	2.77469	0.00552541
A_23_P59167	-1.53811	0.214786	0.554359	-2.77458	0.0055273
A_23_P1403	2.53172	12.5751	0.912595	2.77419	0.00553385
A_23_P35316	2.07582	7.97106	0.748266	2.77417	0.00553429
A_23_P161190	0.976673	2.65561	0.352102	2.77383	0.00554003
A_23_P73220	1.51944	4.56966	0.547856	2.77343	0.00554692
A_23_P59791	2.17277	8.78257	0.783456	2.77331	0.0055489
A_23_P105747	1.56365	4.7762	0.563851	2.77316	0.00555156
A_24_P393838	1.57603	4.83571	0.568346	2.77301	0.00555407
A_23_P169934	2.40086	11.0326	0.865831	2.77289	0.00555606
A_24_P20873	-1.16074	0.313255	0.418703	-2.77222	0.00556748
A_32_P71518	2.93535	18.8282	1.05892	2.77204	0.0055707
A_32_P151152	1.08275	2.95278	0.390789	2.77067	0.00559405
A_23_P41009	-2.10329	0.122054	0.759248	-2.77023	0.00560168
A_23_P335398	-1.66569	0.18906	0.601285	-2.77022	0.00560192
A_23_P4161	2.3377	10.3574	0.84397	2.76988	0.00560766
A_23_P90722	3.35772	28.7235	1.21238	2.76951	0.00561399
A_23_P369919	1.37326	3.94822	0.495885	2.76932	0.00561731
A_23_P23074	-0.92843	0.395174	0.335311	-2.76887	0.00562518
A_24_P102920	1.50879	4.52127	0.544917	2.76885	0.00562541
A_23_P19702	1.76799	5.85906	0.638529	2.76885	0.00562549
A_23_P131176	2.72247	15.2179	0.983303	2.7687	0.00562804
A_23_P123234	1.11504	3.04968	0.402749	2.76856	0.00563045
A_23_P350574	0.771335	2.16265	0.278637	2.76825	0.00563586
A_24_P916317	-0.857307	0.424303	0.309719	-2.76801	0.0056399
A_23_P420692	1.30598	3.69131	0.47196	2.76715	0.0056549
A_24_P102283	-1.45373	0.233697	0.525385	-2.76698	0.00565778
A_23_P205885	2.95681	19.2365	1.06869	2.76677	0.00566145
A_23_P90855	2.77467	16.0334	1.00289	2.76667	0.00566314
A_32_P206136	-2.67871	0.0686516	0.968238	-2.76658	0.00566474
A_23_P340148	1.13773	3.11969	0.411312	2.76611	0.00567288
A_23_P210538	1.98589	7.28555	0.718154	2.76527	0.00568749
A_24_P617818	-2.67133	0.06916	0.966197	-2.76479	0.00569591
A_23_P169061	3.519	33.7506	1.27307	2.76418	0.0057066
A_32_P49959	1.0903	2.97517	0.394454	2.76408	0.00570843
A_32_P456537	1.64688	5.19076	0.595827	2.76402	0.00570936
A_23_P11664	1.50326	4.49633	0.543887	2.76393	0.00571105
A_23_P129903	1.71257	5.54321	0.619748	2.76334	0.00572136
A_23_P211643	3.57911	35.8417	1.29528	2.7632	0.00572368
A_24_P101493	2.38069	10.8124	0.861712	2.76275	0.00573169
A_23_P76774	-1.10655	0.330699	0.400527	-2.76272	0.00573211
A_23_P131024	-1.1405	0.31966	0.412826	-2.76266	0.00573328
A_23_P255376	-0.97341	0.377793	0.352357	-2.76256	0.00573493
A_23_P151046	-1.01778	0.361397	0.368427	-2.76249	0.00573621
A_24_P941922	3.16824	23.7655	1.14698	2.76224	0.00574061
A_23_P258281	-2.21371	0.109294	0.801512	-2.76192	0.00574632
A_23_P111306	2.38998	10.9133	0.865394	2.76172	0.00574973
A_32_P108826	1.48243	4.40365	0.536852	2.76135	0.00575638
A_23_P34546	1.88165	6.56435	0.681466	2.76118	0.00575922
A_23_P204581	1.23336	3.43275	0.446741	2.7608	0.00576604
A_32_P48825	-4.94578	0.00711339	1.792	-2.75993	0.00578142
A_32_P115717	-0.638759	0.527947	0.23146	-2.7597	0.0057855
A_23_P311010	-1.21391	0.297033	0.439911	-2.75945	0.00578988
A_23_P14165	-1.5709	0.207859	0.569326	-2.75922	0.00579393
A_24_P93353	2.471	11.8343	0.895646	2.7589	0.00579959
A_24_P207995	1.52833	4.61046	0.554157	2.75793	0.00581679
A_23_P12549	-1.09931	0.333099	0.398602	-2.75793	0.00581695
A_23_P70701	1.81099	6.11649	0.656694	2.75774	0.00582033
A_24_P544661	-1.36592	0.255146	0.495311	-2.7577	0.00582094
A_23_P42331	2.15931	8.66518	0.78308	2.75746	0.00582517
A_24_P230074	-1.57768	0.206454	0.572331	-2.75659	0.00584082
A_23_P476	1.87823	6.54193	0.681378	2.75652	0.005842
A_23_P4160	2.49975	12.1795	0.90693	2.75628	0.00584626
A_32_P179572	1.85426	6.38695	0.672779	2.75612	0.00584923
A_24_P229884	-0.861577	0.422495	0.312853	-2.75394	0.00588834
A_24_P273666	1.25028	3.49132	0.454032	2.75373	0.00589212
A_23_P42065	1.74025	5.69877	0.632049	2.75335	0.00589894
A_23_P170986	1.7538	5.77648	0.636969	2.75334	0.00589898
A_23_P201672	2.12476	8.37087	0.771785	2.75304	0.00590439
A_32_P75902	0.84516	2.32835	0.307038	2.75262	0.00591201
A_24_P227993	1.21504	3.37044	0.441452	2.75238	0.00591638
A_24_P794189	4.15431	63.7078	1.50951	2.75209	0.00592167
A_23_P39799	1.47634	4.37691	0.536466	2.75198	0.00592364
A_23_P138725	1.07248	2.92262	0.38974	2.75178	0.00592726
A_32_P102062	2.36305	10.6233	0.858753	2.75172	0.00592837
A_24_P902509	-1.33942	0.261997	0.486799	-2.75149	0.00593252
A_24_P139094	2.92666	18.6651	1.06369	2.75143	0.00593362
A_32_P805871	3.91443	50.1207	1.42273	2.75135	0.00593504
A_23_P252125	2.09703	8.14193	0.762288	2.75096	0.00594204
A_32_P196520	1.86004	6.42401	0.676296	2.75034	0.00595338
A_24_P324506	-1.48888	0.225626	0.541433	-2.74988	0.00596168
A_32_P30898	1.57862	4.84827	0.574111	2.74968	0.0059653
A_24_P67063	-1.40571	0.245192	0.511231	-2.74966	0.00596565
A_23_P153183	-4.1315	0.0160587	1.50291	-2.749	0.00597782
A_24_P336848	-1.60833	0.200221	0.585076	-2.74893	0.0059791
A_32_P210516	1.64849	5.1991	0.599695	2.74887	0.00598002
A_23_P92842	-1.23213	0.291671	0.448263	-2.74867	0.0059837
A_24_P216294	-1.6484	0.192358	0.599777	-2.74835	0.00598954
A_23_P10785	-1.95053	0.142198	0.709779	-2.74808	0.00599449
A_24_P21161	3.13114	22.9001	1.13944	2.74796	0.00599676
A_32_P134167	-1.00975	0.364311	0.367482	-2.74774	0.00600069
A_32_P231302	-1.60378	0.201134	0.583699	-2.74762	0.00600296
A_24_P116132	2.32447	10.2212	0.846045	2.74745	0.00600603
A_23_P203629	-1.32733	0.265185	0.483117	-2.74743	0.00600649
A_23_P111621	1.73661	5.67809	0.632179	2.74703	0.00601375
A_32_P153773	0.90501	2.47196	0.329461	2.74694	0.00601538
A_32_P157671	1.35051	3.85938	0.491656	2.74685	0.00601701
A_24_P170136	-0.819638	0.440591	0.298421	-2.74658	0.00602202
A_23_P502612	2.221	9.2165	0.808648	2.74655	0.0060225
A_24_P286569	2.24419	9.43279	0.817145	2.74638	0.00602567
A_24_P759647	0.903173	2.46742	0.32886	2.74638	0.00602575
A_23_P254888	1.96173	7.11164	0.714362	2.74613	0.00603022
A_32_P425876	2.02327	7.56302	0.736888	2.74569	0.00603829
A_32_P10403	0.956168	2.60171	0.348261	2.74555	0.00604103
A_23_P258124	-3.81648	0.0220051	1.39009	-2.7455	0.00604192
A_23_P163942	-2.14199	0.117421	0.780278	-2.74516	0.00604818
A_23_P80883	-1.27751	0.278731	0.465403	-2.74495	0.0060521
A_32_P222571	-2.13244	0.118548	0.77703	-2.74435	0.00606314
A_23_P155009	-1.96769	0.13978	0.717057	-2.74412	0.00606741
A_23_P99186	2.9222	18.5822	1.06497	2.74393	0.00607094
A_24_P941167	-1.05125	0.3495	0.383187	-2.74344	0.00607988
A_24_P328333	2.0584	7.8334	0.750308	2.7434	0.0060806
A_24_P776036	4.07765	59.0067	1.48643	2.74326	0.00608327
A_24_P339071	2.12894	8.40593	0.776191	2.7428	0.00609174
A_24_P126417	1.81502	6.14117	0.661846	2.74235	0.00610009
A_23_P104676	2.17699	8.81972	0.793964	2.74193	0.00610799
A_23_P164081	1.62077	5.05697	0.591159	2.74168	0.0061126
A_23_P46412	2.29293	9.90395	0.83634	2.74163	0.00611354
A_23_P1431	1.56597	4.78731	0.571189	2.74159	0.00611418
A_24_P121535	2.457	11.6697	0.896547	2.74051	0.00613439
A_24_P450172	-1.25419	0.285308	0.45768	-2.74031	0.00613811
A_23_P34953	1.6481	5.19708	0.601481	2.74007	0.0061427
A_23_P56590	-1.23697	0.290263	0.451474	-2.73984	0.00614688
A_32_P59355	3.62014	37.343	1.3214	2.73963	0.00615085
A_32_P8015	2.29604	9.93472	0.838105	2.73955	0.00615224
A_23_P20392	0.970219	2.63852	0.354165	2.73945	0.00615413
A_23_P86037	1.86017	6.42483	0.679082	2.73924	0.00615809
A_24_P87763	2.20092	9.03336	0.803625	2.73875	0.00616739
A_24_P509948	1.79302	6.00754	0.654742	2.73851	0.00617187
A_24_P187626	2.06682	7.89968	0.754793	2.73826	0.00617646
A_32_P75115	1.76523	5.84294	0.644662	2.73823	0.00617706
A_23_P90220	1.47681	4.37894	0.539413	2.73781	0.00618507
A_23_P365226	2.51687	12.3898	0.919323	2.73774	0.00618624
A_24_P103922	2.13691	8.47322	0.780596	2.73754	0.00619012
A_24_P917113	-5.75252	0.00317477	2.10155	-2.73727	0.00619511
A_24_P611903	1.26465	3.54185	0.462111	2.73668	0.00620628
A_32_P122529	-0.88582	0.412376	0.323698	-2.73656	0.00620845
A_24_P150580	1.86054	6.42721	0.679883	2.73656	0.00620855
A_23_P500892	1.31147	3.71163	0.479273	2.73638	0.00621197
A_23_P29029	-1.67527	0.187257	0.612266	-2.73618	0.00621564
A_23_P382	2.09645	8.13725	0.766212	2.73613	0.00621671
A_24_P123768	2.05233	7.78605	0.75035	2.73517	0.00623484
A_24_P201552	2.21322	9.14509	0.809339	2.7346	0.00624564
A_24_P32790	1.718	5.57339	0.628316	2.7343	0.0062513
A_24_P396889	1.82315	6.19134	0.666832	2.73405	0.00625607
A_23_P214121	-1.08757	0.337035	0.397863	-2.73353	0.00626597
A_23_P210756	1.21775	3.37956	0.445526	2.73328	0.00627077
A_23_P102351	1.75392	5.77722	0.641762	2.73298	0.00627639
A_23_P120325	1.62794	5.09337	0.595741	2.73263	0.00628305
A_24_P519672	3.67826	39.5774	1.34612	2.73249	0.00628584
A_23_P40880	-1.33027	0.264407	0.48694	-2.73189	0.00629724
A_23_P154500	1.62064	5.05632	0.593266	2.73172	0.00630037
A_23_P166536	1.37797	3.96684	0.504447	2.73164	0.00630194
A_23_P128993	-0.741976	0.476172	0.271627	-2.73159	0.00630289
A_23_P71821	1.2504	3.49173	0.457819	2.7312	0.00631038
A_23_P312224	-1.17377	0.309199	0.429766	-2.73118	0.00631078
A_23_P406702	1.46932	4.34627	0.538022	2.73096	0.00631497
A_24_P252223	-1.05235	0.349116	0.385348	-2.73092	0.00631586
A_24_P169903	2.26145	9.59701	0.828157	2.7307	0.00631992
A_32_P840235	4.14819	63.3195	1.51981	2.72942	0.00634467
A_24_P238744	2.48365	11.985	0.910022	2.72922	0.00634839
A_23_P145846	1.05903	2.88359	0.388117	2.72865	0.00635948
A_23_P306234	-1.10593	0.330903	0.40539	-2.72806	0.00637077
A_23_P102235	-1.9054	0.148764	0.698478	-2.72793	0.0063734
A_32_P10100	-1.90719	0.148498	0.699182	-2.72774	0.00637703
A_23_P212914	2.30277	10.0019	0.84421	2.72773	0.00637725
A_23_P62139	-2.81231	0.0600659	1.03114	-2.72737	0.00638413
A_32_P17343	-0.994064	0.37007	0.364484	-2.72732	0.00638514
A_32_P188921	-1.233	0.291418	0.452147	-2.72698	0.00639178
A_32_P227110	-0.966178	0.380535	0.354346	-2.72665	0.00639802
A_23_P21409	1.78376	5.95222	0.654208	2.7266	0.006399
A_23_P334414	-0.718477	0.487494	0.263536	-2.7263	0.00640492
A_23_P302494	-1.88414	0.15196	0.691135	-2.72615	0.00640784
A_23_P436476	2.03928	7.68504	0.748068	2.72606	0.00640961
A_24_P829156	-1.73443	0.176502	0.636252	-2.726	0.00641065
A_24_P271323	1.41227	4.10526	0.518114	2.72579	0.00641484
A_24_P71153	1.63632	5.13622	0.600321	2.72574	0.00641582
A_24_P220454	1.56785	4.79631	0.575239	2.72556	0.00641931
A_23_P408708	1.43131	4.18419	0.525178	2.72539	0.00642262
A_24_P700170	2.01685	7.51459	0.740091	2.72513	0.00642759
A_32_P1509	-1.30448	0.271313	0.478688	-2.72512	0.0064278
A_24_P358138	-2.55552	0.0776522	0.937847	-2.72487	0.00643261
A_24_P310756	1.48898	4.43258	0.546634	2.72391	0.00645143
A_23_P348298	-1.94404	0.143125	0.71374	-2.72374	0.00645477
A_32_P163594	-2.32526	0.0977577	0.853788	-2.72347	0.00646007
A_23_P200928	1.65902	5.25414	0.609204	2.72325	0.00646423
A_23_P345725	-4.32494	0.0132343	1.5882	-2.72317	0.00646587
A_23_P204342	-3.62107	0.026754	1.33001	-2.72259	0.00647723
A_23_P218058	-1.02117	0.360174	0.375096	-2.72242	0.00648062
A_23_P132486	-1.84926	0.157353	0.679361	-2.72206	0.00648758
A_24_P818005	3.03156	20.7295	1.11376	2.72192	0.00649029
A_24_P246552	2.3492	10.4772	0.863162	2.72163	0.00649616
A_24_P220921	1.36678	3.92271	0.502234	2.72141	0.00650043
A_23_P24269	1.79394	6.01307	0.659198	2.72139	0.0065008
A_24_P389612	1.31554	3.72677	0.483437	2.72123	0.00650398
A_23_P205389	1.88002	6.55362	0.691115	2.72027	0.00652292
A_23_P122393	1.92679	6.8674	0.708328	2.72019	0.00652448
A_23_P501790	1.60139	4.9599	0.588825	2.71963	0.00653555
A_32_P170759	1.77634	5.9082	0.653165	2.71959	0.0065363
A_32_P7502	-1.28037	0.277934	0.470816	-2.71948	0.00653856
A_23_P314191	1.5443	4.68467	0.56787	2.71945	0.00653902
A_23_P162199	1.96185	7.11246	0.721586	2.7188	0.0065519
A_23_P209347	-1.6768	0.186971	0.616908	-2.71807	0.00656629
A_32_P154112	-2.45168	0.0861486	0.902086	-2.71779	0.00657192
A_23_P395075	1.76747	5.856	0.650335	2.71778	0.0065722
A_23_P353097	1.40985	4.09535	0.518838	2.71733	0.00658109
A_23_P256487	-1.3136	0.268852	0.483478	-2.71697	0.0065882
A_32_P143245	-0.762777	0.466369	0.280747	-2.71695	0.00658859
A_24_P915000	3.44306	31.2825	1.26728	2.71689	0.00658981
A_23_P161194	1.12095	3.06777	0.412592	2.71685	0.0065906
A_23_P54477	-2.08412	0.124416	0.767128	-2.71679	0.0065919
A_23_P51781	-2.38769	0.0918419	0.878955	-2.71651	0.0065975
A_32_P120043	2.24518	9.44208	0.826517	2.71643	0.00659898
A_24_P227927	-0.746923	0.473822	0.27499	-2.71618	0.00660405
A_23_P206396	-1.74732	0.17424	0.643682	-2.71457	0.00663619
A_24_P680548	-1.64659	0.192706	0.606592	-2.71449	0.00663782
A_23_P13899	1.71956	5.58209	0.63357	2.71409	0.00664587
A_24_P372932	1.92029	6.8229	0.707563	2.71394	0.00664875
A_24_P916816	-1.5647	0.20915	0.576599	-2.71368	0.00665411
A_32_P12021	3.03697	20.842	1.11915	2.71364	0.00665482
A_23_P502747	1.77989	5.92923	0.655923	2.71357	0.00665621
A_23_P95930	0.435293	1.54542	0.160472	2.71258	0.00667626
A_24_P583350	-1.58735	0.204467	0.585183	-2.71257	0.00667642
A_24_P916141	2.32987	10.2766	0.858948	2.71247	0.00667833
A_23_P115885	1.48698	4.42373	0.548231	2.71233	0.0066812
A_24_P915692	0.88066	2.41249	0.324688	2.71233	0.00668124
A_23_P106194	0.895561	2.44871	0.330309	2.71128	0.0067024
A_32_P186981	-1.46765	0.230468	0.541485	-2.71041	0.00672
A_24_P943957	1.49265	4.44885	0.550776	2.71008	0.00672676
A_24_P230288	-1.53123	0.216269	0.56504	-2.70995	0.00672925
A_24_P331704	0.988383	2.68689	0.364739	2.70983	0.00673172
A_32_P213917	1.32577	3.76509	0.489248	2.70982	0.00673205
A_32_P155984	-0.994941	0.369745	0.367187	-2.70963	0.00673578
A_24_P91985	2.74422	15.5525	1.01286	2.70938	0.00674092
A_24_P354800	-0.928823	0.395019	0.342858	-2.70906	0.00674748
A_23_P14284	2.46773	11.7956	0.910953	2.70896	0.00674953
A_23_P91015	2.57118	13.0813	0.949174	2.70886	0.00675147
A_24_P736006	3.87399	48.1339	1.43016	2.70877	0.0067533
A_24_P173727	-0.971515	0.378509	0.358663	-2.70871	0.00675451
A_24_P210082	-1.37588	0.252618	0.508161	-2.70756	0.00677804
A_24_P5935	3.16136	23.6026	1.16792	2.70683	0.00679288
[truncated: 538 more rows]

## Sheet: CMAP
TCGA_NoCovariates							TCGA_Covariates							MAYO_NoCovariates							MAYO_Covariates
cmap name	mean	n	enrichment	p	specificity	percent non-null	cmap name	mean	n	enrichment	p	specificity	percent non-null	cmap name	mean	n	enrichment	p	specificity	percent non-null	cmap name	mean	n	enrichment	p	specificity	percent non-null
helveticoside	0.666	6	0.88	0	0.017	100	trichostatin A	0.218	182	0.349	0	0.5924	50	emetine	0.699	4	0.976	0	0.007	100	camptothecin	-0.805	3	-0.994	0	0.0455	100
trichostatin A	0.39	182	0.499	0	0.2891	71	isoflupredone	0.572	3	0.95	0.00012	0	100	puromycin	0.673	4	0.948	0	0.0449	100	doxorubicin	-0.695	3	-0.989	0	0.0301	100
vorinostat	0.451	12	0.659	2e-05	0.2362	83	cefalexin	-0.482	5	-0.845	0.00026	0	100	anisomycin	0.85	4	0.945	0	0.0412	100	GW-8510	-0.686	4	-0.98	0	0.0229	100
clindamycin	0.578	5	0.897	4e-05	0	100	amitriptyline	0.462	6	0.756	0.0005	0.0194	100	cephaeline	0.673	5	0.867	8e-05	0.0822	100	H-7	-0.697	4	-0.974	0	0.0455	100
glycopyrronium bromide	0.59	5	0.85	0.00018	0	100	rimexolone	-0.512	4	-0.874	0.00054	0	100	ionomycin	-0.687	3	-0.935	0.00042	0.0082	100	thioridazine	0.377	20	0.528	4e-05	0.2055	65
ouabain	0.609	4	0.883	0.00024	0.0404	100	sulfamethoxypyridazine	-0.447	5	-0.809	0.00056	0	100	podophyllotoxin	0.667	4	0.862	0.00048	0.0286	100	mycophenolic acid	-0.607	3	-0.972	8e-05	0	100
digoxigenin	0.579	5	0.833	0.00028	0.0219	100	NS-398	0.526	3	0.91	0.00154	0.0063	100	monastrol	-0.267	8	-0.657	0.00072	0	50	irinotecan	-0.597	3	-0.958	0.00022	0.0435	100
lanatoside C	0.587	6	0.776	0.0003	0.0872	83	phensuximide	-0.465	4	-0.803	0.00288	0.0095	100	MG-262	0.596	3	0.921	0.00112	0.1243	100	perhexiline	0.632	4	0.865	0.00046	0.0155	100
propantheline bromide	-0.514	4	-0.848	0.00101	0	100	adiphenine	0.321	5	0.734	0.00304	0.2021	60	eldeline	-0.506	6	-0.706	0.00157	0	83	ciclopirox	0.563	4	0.864	0.00046	0.0338	100
proguanil	0.606	3	0.921	0.00112	0	100	doxylamine	0.273	5	0.731	0.00328	0.024	80	aminocaproic acid	-0.649	3	-0.899	0.00192	0.0051	100	etiocholanolone	0.437	6	0.752	0.00058	0	66
proscillaridin	0.668	3	0.917	0.00118	0.0545	100	rifabutin	0.483	3	0.878	0.00349	0.0573	100	clofazimine	0.494	5	0.759	0.00194	0	80	amrinone	-0.498	4	-0.868	0.0006	0.0171	100
procyclidine	-0.5	4	-0.829	0.00163	0	100	thiamphenicol	0.256	5	0.724	0.00366	0.1173	60	alimemazine	0.419	4	0.81	0.00243	0	75	tribenoside	0.527	4	0.847	0.00076	0.0053	100
amitriptyline	0.306	6	0.71	0.00171	0.034	50	oleandomycin	-0.351	5	-0.719	0.00382	0	100	vincamine	0.462	6	0.682	0.00264	0	83	rifabutin	-0.533	3	-0.922	0.0008	0.025	100
thapsigargin	-0.567	3	-0.886	0.00282	0.0903	100	scriptaid	0.469	3	0.872	0.00383	0.0972	100	cicloheximide	0.51	4	0.806	0.00265	0.0848	75	cephaeline	0.643	5	0.78	0.0011	0.1918	80
atractyloside	0.36	5	0.733	0.00312	0.05	60	prednisone	0.371	5	0.721	0.00384	0.0175	80	droperidol	-0.567	4	-0.807	0.00271	0	100	vancomycin	0.399	4	0.825	0.00147	0	75
cefalotin	0.521	4	0.784	0.00412	0	100	chloropyrazine	0.371	4	0.788	0.00394	0.019	100	sulmazole	0.603	3	0.878	0.00349	0.037	100	monensin	0.344	6	0.694	0.00211	0.0741	50
alprenolol	-0.528	4	-0.785	0.00434	0	100	isoxicam	0.37	5	0.715	0.00439	0.061	80	adiphenine	0.518	5	0.72	0.00393	0.2234	80	esculetin	0.647	3	0.897	0.00214	0	100
etoposide	0.518	4	0.781	0.00434	0.0923	100	tranexamic acid	0.452	5	0.712	0.00461	0.0552	80	pyrimethamine	-0.412	5	-0.71	0.00441	0.0133	80	probucol	0.474	6	0.684	0.00252	0	83
hesperetin	-0.449	5	-0.711	0.00435	0	80	sulfafurazole	-0.436	5	-0.706	0.00481	0.0341	80	citiolone	-0.397	6	-0.651	0.00493	0	83	0175029-0000	-0.485	6	-0.678	0.00302	0.0916	66
pivmecillinam	0.48	4	0.774	0.00491	0.0076	100	zoxazolamine	-0.445	4	-0.772	0.00547	0.0101	100	lanatoside C	0.392	6	0.655	0.00501	0.211	66	5230742	0.774	2	0.952	0.00414	0.0078	100
butacaine	-0.508	4	-0.776	0.00515	0.0108	100	ethotoin	-0.299	6	-0.644	0.0057	0.0314	66	ciclosporin	-0.336	6	-0.65	0.00507	0.02	50	podophyllotoxin	0.34	4	0.782	0.0042	0.0619	50
anisomycin	0.596	4	0.771	0.00529	0.1959	100	5252917	-0.56	2	-0.946	0.00632	0.0121	100	0175029-0000	-0.495	6	-0.645	0.00558	0.1268	83	niclosamide	0.559	5	0.702	0.00557	0.0785	80
dioxybenzone	-0.546	4	-0.769	0.00571	0.0054	100	vigabatrin	0.475	3	0.848	0.00673	0.0177	100	ouabain	0.295	4	0.752	0.00722	0.101	50	guaifenesin	-0.302	6	-0.637	0.00661	0.0103	66
prilocaine	-0.426	6	-0.643	0.00578	0	83	atractyloside	0.418	5	0.693	0.00681	0.1	80	Prestwick-682	-0.259	4	-0.756	0.00724	0	50	chlorambucil	-0.203	4	-0.744	0.00851	0.026	50
etidronic acid	-0.531	4	-0.765	0.00621	0.006	100	flupentixol	-0.389	4	-0.752	0.00768	0.024	100	thiamine	0.53	3	0.843	0.00755	0.0323	100	naloxone	-0.326	6	-0.619	0.00973	0.0412	66
Prestwick-981	0.546	3	0.85	0.00629	0.0053	100	lorglumide	-0.363	5	-0.68	0.00769	0.0667	80	dicycloverine	0.46	5	0.685	0.00779	0.0166	80	ikarugamycin	0.367	3	0.825	0.01074	0.0389	66
sulindac	0.278	7	0.594	0.00659	0.0109	71	bumetanide	0.554	4	0.747	0.00782	0.0732	100	diflorasone	-0.444	4	-0.75	0.00786	0.0062	75	alsterpaullone	-0.574	3	-0.819	0.01174	0.1571	66
mefloquine	-0.267	5	-0.687	0.00695	0.1111	60	propantheline bromide	-0.427	4	-0.748	0.00806	0.0057	100	pridinol	-0.411	4	-0.736	0.00959	0.0054	75	Prestwick-983	0.404	3	0.816	0.01238	0.0301	66
ciclosporin	-0.438	6	-0.632	0.00733	0.02	83	podophyllotoxin	0.401	4	0.737	0.00939	0.1143	75	edrophonium chloride	-0.43	5	-0.657	0.01162	0.0198	80	levcycloserine	-0.227	4	-0.719	0.01261	0.0412	50
ionomycin	-0.657	3	-0.839	0.00841	0.0328	100	3-acetamidocoumarin	0.357	4	0.735	0.00971	0.0886	75	tolfenamic acid	-0.469	4	-0.72	0.01241	0.0059	75	azacitidine	-0.415	3	-0.814	0.01274	0.1154	66
bumetanide	0.389	4	0.727	0.01112	0.0854	75	pempidine	-0.275	5	-0.66	0.01083	0.0062	80	apigenin	-0.54	4	-0.716	0.01325	0.0924	75	chlorprothixene	0.53	4	0.718	0.01289	0.028	75
chlorhexidine	0.376	5	0.658	0.0124	0.0056	60	cinchonine	0.266	4	0.724	0.0116	0.1067	50	iohexol	0.425	4	0.714	0.01339	0.0343	75	disopyramide	0.466	4	0.718	0.01289	0.028	75
noretynodrel	0.435	4	0.72	0.01243	0.0565	75	amiodarone	-0.364	5	-0.653	0.01232	0.0419	80	ticarcillin	0.292	3	0.809	0.01416	0.0133	66	puromycin	0.62	4	0.708	0.01498	0.2247	75
dextromethorphan	-0.385	4	-0.711	0.0141	0.0355	75	famprofazone	-0.417	6	-0.607	0.01236	0.0402	83	Chicago Sky Blue 6B	-0.223	4	-0.708	0.01486	0.034	50	metergoline	0.414	4	0.706	0.01556	0.066	75
verteporfin	0.497	3	0.808	0.01422	0.1143	100	clemizole	-0.351	5	-0.651	0.01274	0.0136	80	ampyrone	0.424	5	0.647	0.01536	0	80	apramycin	-0.269	4	-0.705	0.0157	0.0616	50
(-)-isoprenaline	0.389	4	0.708	0.01482	0.0116	75	diphenhydramine	0.307	5	0.657	0.01282	0.0622	80	colchicine	0.24	6	0.588	0.01665	0.0471	50	quipazine	0.232	4	0.705	0.01574	0.0131	50
tobramycin	-0.412	4	-0.708	0.0149	0.0281	75	anisomycin	0.282	4	0.717	0.01313	0.2423	50	solasodine	-0.396	6	-0.586	0.01758	0.0117	66	azacyclonol	0.495	5	0.644	0.01632	0.0619	80
terazosin	0.498	4	0.708	0.01494	0.0393	75	Prestwick-675	0.224	4	0.714	0.01339	0.0254	50	mycophenolic acid	-0.5	3	-0.793	0.01809	0.0974	100	nomegestrol	0.405	3	0.798	0.01709	0.0227	66
tiletamine	-0.221	4	-0.707	0.01528	0.0284	50	nisoxetine	-0.454	4	-0.714	0.01355	0.0183	100	sulfabenzamide	-0.434	4	-0.694	0.01866	0.0116	75	sulfapyridine	0.422	4	0.694	0.01842	0	75
nifuroxazide	-0.215	4	-0.706	0.0155	0.0213	50	promethazine	-0.455	4	-0.713	0.01383	0.0476	75	lycorine	0.403	5	0.633	0.01896	0.2284	80	emetine	0.513	4	0.691	0.01898	0.2958	75
pentetrazol	0.363	4	0.704	0.01593	0.027	75	chrysin	-0.554	3	-0.808	0.0142	0.0202	100	imipramine	0.288	4	0.691	0.01902	0.0343	50	desoxycortone	-0.23	4	-0.691	0.01971	0.0149	50
velnacrine	0.367	4	0.704	0.01599	0	75	tribenoside	-0.322	4	-0.709	0.01472	0	100	flutamide	-0.404	5	-0.621	0.02071	0.0195	80	ergocalciferol	-0.411	4	-0.69	0.01987	0.0269	75
lumicolchicine	-0.43	3	-0.801	0.01602	0.0058	100	naltrexone	0.279	5	0.647	0.01538	0.0522	60	acetylsalicylsalicylic acid	-0.451	4	-0.685	0.02152	0.037	75	staurosporine	-0.257	4	-0.687	0.02067	0.0137	50
6-azathymine	-0.381	4	-0.703	0.01605	0.0287	75	eucatropine	-0.397	6	-0.591	0.01643	0.1458	83	withaferin A	0.473	4	0.682	0.0219	0.2632	75	piperine	-0.364	4	-0.679	0.02371	0.0059	75
mephentermine	0.276	5	0.641	0.01698	0.0056	60	phthalylsulfathiazole	-0.274	5	-0.634	0.01696	0.1809	60	proscillaridin	0.403	3	0.778	0.02209	0.104	66	molindone	-0.388	4	-0.672	0.0258	0.099	75
betazole	0.34	5	0.641	0.01706	0	60	methyldopa	-0.402	5	-0.628	0.01852	0.0164	80	BCB000038	0.25	4	0.679	0.02316	0.0244	50	pimethixene	0.386	3	0.745	0.03247	0.0441	66
nortriptyline	-0.468	4	-0.696	0.0181	0.0511	75	clindamycin	0.311	5	0.632	0.0191	0.0145	80	fasudil	-0.554	2	-0.887	0.02547	0	100	W-13	0.532	2	0.873	0.03292	0.0245	100
strophanthidin	0.52	4	0.695	0.0181	0.1525	75	tetrandrine	0.436	4	0.69	0.0192	0.049	75	acacetin	-0.257	6	-0.564	0.02547	0.0718	66	tetroquinone	-0.211	4	-0.648	0.0366	0.0292	50
fludroxycortide	0.271	5	0.636	0.01816	0.0079	60	levomepromazine	0.163	4	0.689	0.01932	0.1707	50	sulfaquinoxaline	-0.366	3	-0.768	0.02574	0.037	66	methotrexate	-0.129	8	-0.472	0.03731	0.137	50
theobromine	0.246	4	0.695	0.01818	0	50	2,6-dimethylpiperidine	-0.287	5	-0.623	0.01983	0.0108	80	tetracaine	-0.387	3	-0.764	0.02672	0.0282	66	econazole	0.46	4	0.646	0.03752	0.1897	75
PNU-0251126	-0.345	6	-0.583	0.01833	0.0667	66	pargyline	-0.392	4	-0.69	0.02001	0.0649	100	vanoxerine	0.429	4	0.668	0.02688	0.0729	75	clindamycin	-0.229	5	-0.574	0.04234	0.0632	60
anabasine	-0.493	3	-0.79	0.01895	0.0111	100	genistein	0.252	17	0.356	0.02012	0.2616	52	digoxigenin	0.423	5	0.609	0.02762	0.2018	60	dobutamine	0.505	4	0.637	0.04241	0.0402	75
lycorine	0.382	5	0.63	0.01975	0.2284	60	carmustine	0.504	3	0.785	0.02021	0.0549	100	iloprost	-0.271	3	-0.761	0.02796	0.075	66	NS-398	-0.33	3	-0.718	0.04609	0.0714	66
thiamazole	0.428	6	0.57	0.02356	0.0682	66	roxithromycin	-0.41	4	-0.688	0.02055	0.0667	75	digoxin	0.46	4	0.664	0.02888	0.1916	75	felodipine	0.389	7	0.488	0.04617	0.1485	57
oxolamine	0.472	4	0.676	0.02421	0.0989	75	trichlormethiazide	-0.299	4	-0.688	0.02055	0.0238	100	methyldopa	0.351	5	0.599	0.03146	0.0233	60	mercaptopurine	-0.464	2	-0.847	0.04666	0.0274	100
nisoxetine	-0.452	4	-0.669	0.02686	0.0366	75	bacampicillin	0.187	4	0.686	0.02085	0.0283	50	sulfinpyrazone	-0.45	4	-0.656	0.03241	0.0667	75	nortriptyline	0.491	4	0.626	0.0487	0.2229	75
chloropyrazine	0.486	4	0.666	0.02787	0.0886	75	proguanil	0.447	3	0.782	0.02113	0.017	100	daunorubicin	-0.424	4	-0.653	0.03378	0.1754	75
azacitidine	0.544	3	0.758	0.02806	0.1779	100	dequalinium chloride	-0.324	4	-0.682	0.02234	0.0862	75	orphenadrine	0.247	6	0.544	0.0345	0.0564	66
nocodazole	-0.123	6	-0.558	0.02807	0.0968	50	cefamandole	0.321	4	0.68	0.02272	0.0938	75	butamben	-0.247	4	-0.648	0.03625	0.0588	50
CP-944629	-0.26	4	-0.665	0.02847	0.033	50	testosterone	-0.382	5	-0.613	0.02387	0.0323	80	pilocarpine	0.443	4	0.648	0.0365	0.1509	75
suloctidil	-0.379	4	-0.659	0.03062	0.0978	75	hydralazine	-0.275	6	-0.568	0.02394	0.0423	83	eticlopride	0.439	4	0.646	0.0378	0.1222	75
Prestwick-675	0.218	4	0.659	0.03129	0.0509	50	tropine	0.231	4	0.675	0.02453	0.0063	75	clorsulon	0.423	4	0.646	0.03804	0.0994	75
cyclopenthiazide	-0.238	4	-0.658	0.03137	0.027	50	ionomycin	-0.485	3	-0.768	0.02566	0.0902	100	diphenylpyraline	0.301	6	0.536	0.03844	0.0526	50
zoxazolamine	-0.428	4	-0.657	0.03151	0.096	75	khellin	0.236	5	0.612	0.02639	0.0482	80	niclosamide	0.256	5	0.582	0.03935	0.2827	60
selegiline	-0.436	4	-0.657	0.03161	0.0127	75	ifenprodil	-0.375	4	-0.668	0.02733	0.092	75	adrenosterone	-0.428	4	-0.638	0.04098	0.0345	75
rifabutin	0.369	3	0.747	0.03177	0.1823	66	xylazine	-0.262	4	-0.667	0.02777	0.0368	75	laudanosine	0.316	4	0.626	0.04916	0.0078	50
digitoxigenin	0.51	4	0.657	0.03177	0.2571	75	sulconazole	-0.286	4	-0.664	0.02867	0.0921	75
nadide	0.449	4	0.656	0.03256	0.0429	75	Prestwick-1080	0.329	4	0.664	0.02896	0.0226	75
clemizole	-0.253	5	-0.592	0.03298	0.068	60	canadine	0.226	4	0.662	0.02988	0.1656	50
scriptaid	0.363	3	0.739	0.03497	0.2361	66	epiandrosterone	-0.362	4	-0.661	0.02988	0.0448	75
ciprofloxacin	0.256	5	0.591	0.03513	0.0233	60	procaine	-0.262	5	-0.596	0.03082	0.1523	60
							benperidol	-0.355	4	-0.658	0.03133	0.0123	75
							chenodeoxycholic acid	0.41	4	0.658	0.03139	0.2143	75
							corticosterone	0.31	4	0.658	0.03171	0.0567	75
							ginkgolide A	-0.426	4	-0.655	0.03251	0.185	75
							luteolin	-0.345	4	-0.655	0.03288	0.2057	75
							propylthiouracil	-0.381	4	-0.654	0.03312	0.0938	75
							benzathine benzylpenicillin	0.246	4	0.653	0.03372	0.1143	50
							zimeldine	-0.296	5	-0.59	0.0338	0.1429	80
							tonzonium bromide	-0.244	4	-0.652	0.03463	0.1121	75
							ajmaline	0.41	3	0.739	0.03497	0.1286	100
							thiamazole	0.28	6	0.543	0.035	0.0909	66
							solanine	-0.375	4	-0.649	0.03557	0.0656	75
							Prestwick-1082	0.326	3	0.735	0.03617	0.1263	66
							norcyclobenzaprine	-0.374	4	-0.648	0.03642	0.1085	75
							indometacin	-0.334	8	-0.473	0.03679	0.0272	62
							nadolol	0.238	4	0.647	0.03686	0.3462	50
							thiocolchicoside	-0.359	4	-0.647	0.03702	0.0427	75
							dacarbazine	-0.224	4	-0.645	0.03796	0.0518	50
							aminophylline	-0.312	4	-0.643	0.03909	0.0851	75
							gliclazide	-0.172	4	-0.642	0.03929	0.17	50
							trihexyphenidyl	0.312	3	0.728	0.03948	0.1564	66
							(-)-MK-801	-0.266	4	-0.641	0.03991	0.0324	75
							valinomycin	0.346	4	0.642	0.0403	0.3256	75
							strophanthidin	0.387	4	0.64	0.04076	0.2601	75
							aminocaproic acid	-0.456	3	-0.728	0.04136	0.051	100
							picrotoxinin	-0.225	4	-0.637	0.04176	0.0221	75
							tretinoin	-0.126	22	-0.287	0.04209	0.2794	54
							medrysone	-0.253	6	-0.532	0.04257	0.4378	50
							adipiodone	-0.401	4	-0.632	0.0446	0.0168	75
							hexestrol	-0.311	4	-0.63	0.04573	0.146	75
							quinpirole	0.187	4	0.63	0.04663	0.1299	50
							cycloserine	-0.204	4	-0.627	0.0476	0.1703	50
							pentoxyverine	-0.452	4	-0.627	0.04782	0.1371	75
							TTNPB	0.409	2	0.845	0.04845	0.0497	100
							cetirizine	-0.202	4	-0.626	0.04846	0.1739	50
							0173570-0000	-0.342	6	-0.521	0.0493	0.219	66
							oxolamine	0.352	4	0.624	0.04983	0.1538	75
